# Supplementary material for: Sex-Dependent Transcriptional Changes in Response to Stress in Patients with Myalgic Encephalomyelitis/Chronic Fatigue Syndrome: A Pilot Project
Source: Int J Mol Sci. 2023 Jun 17;24(12):10255. doi: 10.3390/ijms241210255 (PMC10299261; doi:10.3390/ijms241210255)
Supplement: Supplementary file 1 [file ijms-24-10255-s001.zip]

Archive with 6 entries (6 files):
- Supplementary Table S1_Rev.xlsx
- Supplementary Table S2_Rev.xlsx
- Supplementary Table S3_Rev.xlsx
- Supplementary Table S4_Rev.xlsx
- Supplementary Table S5_Rev.xlsx
- Supplementary Table S6_Rev.xlsx
