# Supplementary material for: Sex-Dependent Transcriptional Changes in Response to Stress in Patients with Myalgic Encephalomyelitis/Chronic Fatigue Syndrome: A Pilot Project
Source: Int J Mol Sci. 2023 Jun 17;24(12):10255. doi: 10.3390/ijms241210255 (PMC10299261; doi:10.3390/ijms241210255)
Supplement: Supplementary file 1 [file ijms-24-10255-s001.zip › Supplementary Table S1_Rev.xlsx]

## Sheet: Sheet1
Supplementary Table S1. Differentially expressed genes in ME/CFS males between maximal exertion (T1) and baseline before exercise (T0).
Ensembl ID	Associated Gene Name	Gene type	Log2(Fold Change)	False Discovery Rate	Percentage of ME/CFS males with this change
ENSG00000232931	LINC00342	lincRNA	-1.99172	4.23811e-09	77.7778
ENSG00000203804	ADAMTSL4-AS1	processed_transcript	-1.73799	0.00256929	66.6667
ENSG00000229180	GS1-124K5.11	lincRNA	-1.653	0.00322891	77.7778
ENSG00000168255	POLR2J3	protein_coding	-1.5876	0.0112331	77.7778
ENSG00000283199	ABC13-47488600E17.1	protein_coding	-1.4903	0.0591437	66.6667
ENSG00000261560	RP11-166B2.3	sense_intronic	-1.47715	0.0122751	55.5556
ENSG00000182230	FAM153B	protein_coding	-1.46459	0.0302687	100
ENSG00000279555	RP11-426D19.1	TEC	-1.41008	0.0110236	66.6667
ENSG00000279861	RP11-43N16.4	TEC	-1.37186	0.0106367	66.6667
ENSG00000058453	CROCC	protein_coding	-1.36885	0.0111146	55.5556
ENSG00000184988	TMEM106A	protein_coding	-1.36404	0.00721638	66.6667
ENSG00000240853	RN7SL328P	misc_RNA	-1.35174	0.065923	55.5556
ENSG00000168071	CCDC88B	protein_coding	-1.34032	0.0115154	55.5556
ENSG00000213658	LAT	protein_coding	-1.23379	0.0393634	88.8889
ENSG00000222009	BTBD19	protein_coding	-1.21701	0.0997652	66.6667
ENSG00000160888	IER2	protein_coding	-1.21698	0.0280321	55.5556
ENSG00000074660	SCARF1	protein_coding	-1.20477	0.026756	88.8889
ENSG00000255587	RAB44	protein_coding	-1.19835	0.0111146	77.7778
ENSG00000267904	CTC-429P9.5	sense_intronic	-1.19777	0.01736	88.8889
ENSG00000099338	CATSPERG	protein_coding	-1.19729	0.0419561	55.5556
ENSG00000175544	CABP4	protein_coding	-1.19109	0.0489903	66.6667
ENSG00000228939	AKT3-IT1	sense_intronic	-1.16419	0.0335375	66.6667
ENSG00000224066	RP4-622L5.7	antisense	-1.16353	0.0312702	66.6667
ENSG00000126461	SCAF1	protein_coding	-1.14894	0.0631718	55.5556
ENSG00000186354	C9orf47	protein_coding	-1.14537	0.0760951	88.8889
ENSG00000226091	LINC00937	lincRNA	-1.13783	0.068729	88.8889
ENSG00000188897	CTD-3088G3.8	protein_coding	-1.13591	0.0795561	55.5556
ENSG00000184221	OLIG1	protein_coding	-1.128	0.0602036	77.7778
ENSG00000279738	RP5-1014D13.2	sense_overlapping	-1.11255	0.0289131	66.6667
ENSG00000279700	RP13-554M15.2	TEC	-1.09372	0.110404	66.6667
ENSG00000162591	MEGF6	protein_coding	-1.09278	0.0502067	66.6667
ENSG00000170074	FAM153A	protein_coding	-1.06888	0.0374828	88.8889
ENSG00000171812	COL8A2	protein_coding	-1.06646	0.0283219	88.8889
ENSG00000005206	SPPL2B	protein_coding	-1.0586	0.0360466	66.6667
ENSG00000274627	RP11-104N10.2	sense_intronic	-1.03742	0.0642998	77.7778
ENSG00000187796	CARD9	protein_coding	-1.02894	0.0690414	55.5556
ENSG00000173638	SLC19A1	protein_coding	-1.01684	0.0502027	66.6667
ENSG00000136630	HLX	protein_coding	-1.00965	0.115209	66.6667
ENSG00000254470	AP5B1	protein_coding	-1.00907	0.0313923	55.5556
ENSG00000168477	TNXB	protein_coding	-1.00045	0.0841162	66.6667
ENSG00000100346	CACNA1I	protein_coding	-0.982797	0.0566948	88.8889
ENSG00000178199	ZC3H12D	protein_coding	-0.972751	0.0268054	77.7778
ENSG00000279789	CTD-2574D22.3	TEC	-0.970666	0.0928301	66.6667
ENSG00000279133	RP11-342K2.1	TEC	-0.956258	0.0923841	66.6667
ENSG00000171219	CDC42BPG	protein_coding	-0.956194	0.0573705	55.5556
ENSG00000100024	UPB1	protein_coding	-0.952268	0.0871588	77.7778
ENSG00000106009	BRAT1	protein_coding	-0.939554	0.0546343	66.6667
ENSG00000161944	ASGR2	protein_coding	-0.931589	0.0989041	88.8889
ENSG00000236830	CBR3-AS1	processed_transcript	-0.929633	0.0446739	88.8889
ENSG00000254363	CTB-131B5.5	processed_transcript	-0.918257	0.0283029	77.7778
ENSG00000244879	GABPB1-AS1	antisense	-0.912517	0.0510512	77.7778
ENSG00000245848	CEBPA	protein_coding	-0.906513	0.0851335	55.5556
ENSG00000277539	RP11-298C2.1	sense_intronic	-0.894339	0.0748095	55.5556
ENSG00000188603	CLN3	protein_coding	-0.893991	0.069213	77.7778
ENSG00000105321	CCDC9	protein_coding	-0.875468	0.0795696	66.6667
ENSG00000269044	CTC-429P9.3	sense_intronic	-0.849022	0.0622954	88.8889
ENSG00000166343	MSS51	protein_coding	-0.846505	0.0939018	77.7778
ENSG00000185215	TNFAIP2	protein_coding	-0.840911	0.0999064	77.7778
ENSG00000142405	NLRP12	protein_coding	-0.832873	0.0596998	88.8889
ENSG00000149115	TNKS1BP1	protein_coding	-0.826841	0.0516023	77.7778
ENSG00000270015	RP11-540B6.6	sense_intronic	-0.803354	0.0536741	100
ENSG00000167106	FAM102A	protein_coding	-0.799773	0.0684045	88.8889
ENSG00000215788	TNFRSF25	protein_coding	-0.798098	0.0528098	100
ENSG00000105519	CAPS	protein_coding	-0.795346	0.0923217	88.8889
ENSG00000178038	ALS2CL	protein_coding	-0.784058	0.0831929	88.8889
ENSG00000279330	AJ003147.11	TEC	-0.777668	0.0702017	77.7778
ENSG00000168026	TTC21A	protein_coding	-0.738214	0.095743	66.6667
ENSG00000233806	LINC01237	processed_transcript	-0.721874	0.0876295	100
ENSG00000253438	PCAT1	lincRNA	-0.704745	0.0725169	77.7778
ENSG00000185414	MRPL30	protein_coding	-0.676367	0.0929381	55.5556
ENSG00000100478	AP4S1	protein_coding	-0.636156	0.0664685	77.7778
ENSG00000164300	SERINC5	protein_coding	-0.605398	0.0828263	77.7778
ENSG00000198846	TOX	protein_coding	0.682557	0.0801358	88.8889
ENSG00000156475	PPP2R2B	protein_coding	0.72325	0.098002	88.8889
ENSG00000148488	ST8SIA6	protein_coding	0.738064	0.0940515	88.8889
ENSG00000163564	PYHIN1	protein_coding	0.747955	0.0637328	66.6667
ENSG00000185697	MYBL1	protein_coding	0.751896	0.0968273	88.8889
ENSG00000118276	B4GALT6	protein_coding	0.759103	0.0968375	88.8889
ENSG00000170522	ELOVL6	protein_coding	0.767531	0.0803983	88.8889
ENSG00000176049	JAKMIP2	protein_coding	0.806274	0.0954098	77.7778
ENSG00000169432	SCN9A	protein_coding	0.822028	0.0913861	100
ENSG00000116667	C1orf21	protein_coding	0.833018	0.0500792	88.8889
ENSG00000080493	SLC4A4	protein_coding	0.859446	0.0342948	88.8889
ENSG00000212907	MT-ND4L	protein_coding	0.89317	0.0565938	77.7778
ENSG00000198899	MT-ATP6	protein_coding	0.918809	0.0681313	77.7778
ENSG00000149294	NCAM1	protein_coding	0.928236	0.0530185	88.8889
ENSG00000198727	MT-CYB	protein_coding	0.963475	0.102982	88.8889
ENSG00000145649	GZMA	protein_coding	0.972624	0.0312982	66.6667
ENSG00000111796	KLRB1	protein_coding	0.979297	0.0335722	77.7778
ENSG00000030419	IKZF2	protein_coding	0.989055	0.0364808	77.7778
ENSG00000171476	HOPX	protein_coding	0.99372	0.0184631	77.7778
ENSG00000171101	SIGLEC17P	transcribed_unprocessed_pseudogene	0.994241	0.0640266	77.7778
ENSG00000163508	EOMES	protein_coding	0.997779	0.0391594	77.7778
ENSG00000236525	AC007278.2	sense_intronic	1.01027	0.0811247	88.8889
ENSG00000179841	AKAP5	protein_coding	1.03117	0.0939107	88.8889
ENSG00000170962	PDGFD	protein_coding	1.05153	0.00937789	88.8889
ENSG00000077984	CST7	protein_coding	1.05184	0.00389484	88.8889
ENSG00000271503	CCL5	protein_coding	1.06513	0.0103262	88.8889
ENSG00000150045	KLRF1	protein_coding	1.16136	0.0226175	88.8889
ENSG00000172543	CTSW	protein_coding	1.16972	0.00526694	88.8889
ENSG00000248527	MTATP6P1	unprocessed_pseudogene	1.20108	0.0329928	88.8889
ENSG00000100453	GZMB	protein_coding	1.21786	0.00683267	88.8889
ENSG00000197057	DTHD1	protein_coding	1.21836	0.0281798	77.7778
ENSG00000100450	GZMH	protein_coding	1.24736	0.0451321	77.7778
ENSG00000137441	FGFBP2	protein_coding	1.31418	0.0024339	88.8889
ENSG00000275302	CCL4	protein_coding	1.33371	0.0663308	88.8889
ENSG00000117281	CD160	protein_coding	1.35127	0.0040028	66.6667
ENSG00000240403	KIR3DL2	protein_coding	2.04054	0.000636564	88.8889
