# Supplementary material for: Sex-Dependent Transcriptional Changes in Response to Stress in Patients with Myalgic Encephalomyelitis/Chronic Fatigue Syndrome: A Pilot Project
Source: Int J Mol Sci. 2023 Jun 17;24(12):10255. doi: 10.3390/ijms241210255 (PMC10299261; doi:10.3390/ijms241210255)
Supplement: Supplementary file 1 [file ijms-24-10255-s001.zip › Supplementary Table S2_Rev.xlsx]

## Sheet: Sheet1
Supplementary Table S2. Differentially expressed genes in male HCs between 4 hours post maximal exertion (T2) and maximal exertion (T1).
Ensembl ID	Associated Gene Name	Gene type	Log2(Fold Change)	False Discovery Rate
ENSG00000156966	B3GNT7	protein_coding	-2.73375	1.9021e-13
ENSG00000104970	KIR3DX1	protein_coding	-2.51671	1.67242e-08
ENSG00000175197	DDIT3	protein_coding	-2.42393	5.12959e-08
ENSG00000119508	NR4A3	protein_coding	-2.41984	5.1782e-05
ENSG00000145632	PLK2	protein_coding	-2.37183	2.15991e-06
ENSG00000119986	AVPI1	protein_coding	-2.36399	1.07695e-09
ENSG00000185022	MAFF	protein_coding	-2.27727	1.40043e-11
ENSG00000177606	JUN	protein_coding	-2.25877	0.000198359
ENSG00000103257	SLC7A5	protein_coding	-2.2517	2.10365e-07
ENSG00000146072	TNFRSF21	protein_coding	-2.19812	5.43064e-10
ENSG00000123689	G0S2	protein_coding	-2.1446	8.13514e-05
ENSG00000130844	ZNF331	protein_coding	-2.10989	8.19442e-08
ENSG00000113448	PDE4D	protein_coding	-2.01115	3.07693e-10
ENSG00000171617	ENC1	protein_coding	-2.00457	5.45466e-13
ENSG00000109321	AREG	protein_coding	-1.98253	1.14284e-06
ENSG00000179841	AKAP5	protein_coding	-1.94196	1.71529e-09
ENSG00000095794	CREM	protein_coding	-1.93586	2.21149e-06
ENSG00000243772	KIR2DL3	protein_coding	-1.93234	2.49944e-09
ENSG00000229644	NAMPTP1	processed_pseudogene	-1.90665	2.49252e-05
ENSG00000115590	IL1R2	protein_coding	-1.88887	3.0749e-05
ENSG00000120875	DUSP4	protein_coding	-1.87949	7.3092e-05
ENSG00000151014	NOCT	protein_coding	-1.87835	5.27662e-08
ENSG00000116285	ERRFI1	protein_coding	-1.85149	1.63494e-08
ENSG00000176105	YES1	protein_coding	-1.81082	1.60304e-10
ENSG00000148926	ADM	protein_coding	-1.80327	2.25292e-05
ENSG00000161835	GRASP	protein_coding	-1.79393	3.43373e-06
ENSG00000057704	TMCC3	protein_coding	-1.79071	9.19106e-10
ENSG00000044574	HSPA5	protein_coding	-1.78376	2.45372e-06
ENSG00000196878	LAMB3	protein_coding	-1.77568	0.000220371
ENSG00000101665	SMAD7	protein_coding	-1.75097	1.57644e-06
ENSG00000197019	SERTAD1	protein_coding	-1.75038	4.68801e-07
ENSG00000139832	RAB20	protein_coding	-1.71799	1.86996e-07
ENSG00000218018	RP4-800J21.3	antisense	-1.71494	4.4946e-10
ENSG00000167633	KIR3DL1	protein_coding	-1.70894	0.000431847
ENSG00000173068	BNC2	protein_coding	-1.69774	1.28351e-05
ENSG00000142178	SIK1	protein_coding	-1.68638	0.0042766
ENSG00000275302	CCL4	protein_coding	-1.68405	3.35736e-05
ENSG00000124882	EREG	protein_coding	-1.68133	0.000605604
ENSG00000170525	PFKFB3	protein_coding	-1.66757	2.07957e-05
ENSG00000270681	RP11-372K14.2	antisense	-1.65963	6.98824e-06
ENSG00000116717	GADD45A	protein_coding	-1.65421	2.94335e-06
ENSG00000075426	FOSL2	protein_coding	-1.64664	1.019e-08
ENSG00000177432	NAP1L5	protein_coding	-1.63242	7.74612e-09
ENSG00000100453	GZMB	protein_coding	-1.62675	5.726e-09
ENSG00000078804	TP53INP2	protein_coding	-1.60903	2.51172e-05
ENSG00000141404	GNAL	protein_coding	-1.60376	9.90593e-08
ENSG00000188486	H2AFX	protein_coding	-1.60052	0.000370786
ENSG00000090104	RGS1	protein_coding	-1.60011	0.00306917
ENSG00000118503	TNFAIP3	protein_coding	-1.59399	7.9644e-07
ENSG00000158050	DUSP2	protein_coding	-1.57856	3.79972e-06
ENSG00000134531	EMP1	protein_coding	-1.56317	0.00436874
ENSG00000180739	S1PR5	protein_coding	-1.5316	5.90672e-10
ENSG00000176845	METRNL	protein_coding	-1.52269	4.07247e-06
ENSG00000011422	PLAUR	protein_coding	-1.52132	1.4638e-05
ENSG00000275993	CH507-42P11.8	protein_coding	-1.52039	0.000724654
ENSG00000118985	ELL2	protein_coding	-1.51294	0.000262131
ENSG00000108106	UBE2S	protein_coding	-1.50952	0.000199281
ENSG00000168209	DDIT4	protein_coding	-1.50069	3.0404e-08
ENSG00000139289	PHLDA1	protein_coding	-1.4933	0.000216692
ENSG00000139112	GABARAPL1	protein_coding	-1.47955	6.16086e-06
ENSG00000137441	FGFBP2	protein_coding	-1.46903	1.15752e-07
ENSG00000143507	DUSP10	protein_coding	-1.46865	2.34373e-06
ENSG00000188886	ASTL	protein_coding	-1.4485	0.00667133
ENSG00000099860	GADD45B	protein_coding	-1.44767	0.000205519
ENSG00000197153	HIST1H3J	protein_coding	-1.43981	0.00491447
ENSG00000184545	DUSP8	protein_coding	-1.42752	0.000152076
ENSG00000158321	AUTS2	protein_coding	-1.42407	7.7666e-07
ENSG00000153234	NR4A2	protein_coding	-1.40621	1.09731e-05
ENSG00000144485	HES6	protein_coding	-1.40462	9.33175e-07
ENSG00000100221	JOSD1	protein_coding	-1.40206	1.43812e-07
ENSG00000150687	PRSS23	protein_coding	-1.40105	3.20337e-06
ENSG00000183508	FAM46C	protein_coding	-1.39875	4.38563e-06
ENSG00000137801	THBS1	protein_coding	-1.37742	0.00813771
ENSG00000162783	IER5	protein_coding	-1.36407	9.54778e-05
ENSG00000159674	SPON2	protein_coding	-1.36	0.000106666
ENSG00000278463	HIST1H2AB	protein_coding	-1.35845	0.00329629
ENSG00000274641	HIST1H2BO	protein_coding	-1.35455	0.00157334
ENSG00000185338	SOCS1	protein_coding	-1.34635	0.000949772
ENSG00000115526	CHST10	protein_coding	-1.34535	6.43222e-11
ENSG00000232810	TNF	protein_coding	-1.34352	0.000659583
ENSG00000181218	HIST3H2A	protein_coding	-1.34326	0.000640717
ENSG00000135048	TMEM2	protein_coding	-1.34243	4.83222e-07
ENSG00000113721	PDGFRB	protein_coding	-1.33289	0.000507537
ENSG00000165029	ABCA1	protein_coding	-1.33283	0.00381118
ENSG00000188229	TUBB4B	protein_coding	-1.33223	8.04874e-05
ENSG00000148841	ITPRIP	protein_coding	-1.33122	2.05627e-09
ENSG00000149294	NCAM1	protein_coding	-1.3219	1.04724e-06
ENSG00000121966	CXCR4	protein_coding	-1.32178	2.24573e-05
ENSG00000136541	ERMN	protein_coding	-1.31911	0.000414704
ENSG00000198574	SH2D1B	protein_coding	-1.31652	2.48638e-05
ENSG00000276410	HIST1H2BB	protein_coding	-1.31517	0.0214845
ENSG00000112715	VEGFA	protein_coding	-1.29756	0.0017894
ENSG00000151208	DLG5	protein_coding	-1.29525	3.87904e-06
ENSG00000179094	PER1	protein_coding	-1.29272	0.000114802
ENSG00000134107	BHLHE40	protein_coding	-1.29189	2.04514e-06
ENSG00000105374	NKG7	protein_coding	-1.2855	4.77884e-08
ENSG00000102760	RGCC	protein_coding	-1.27549	0.00051006
ENSG00000077984	CST7	protein_coding	-1.27497	4.34642e-08
ENSG00000133067	LGR6	protein_coding	-1.26885	0.00020543
ENSG00000189430	NCR1	protein_coding	-1.26369	2.3127e-06
ENSG00000112149	CD83	protein_coding	-1.25455	0.000731198
ENSG00000100003	SEC14L2	protein_coding	-1.25243	4.7787e-05
ENSG00000109906	ZBTB16	protein_coding	-1.25103	5.38362e-05
ENSG00000170962	PDGFD	protein_coding	-1.24529	8.06382e-07
ENSG00000116667	C1orf21	protein_coding	-1.23642	2.24445e-07
ENSG00000184588	PDE4B	protein_coding	-1.23435	0.000175834
ENSG00000180644	PRF1	protein_coding	-1.23414	9.5808e-06
ENSG00000164674	SYTL3	protein_coding	-1.22919	6.16195e-09
ENSG00000100450	GZMH	protein_coding	-1.22615	0.000840414
ENSG00000116016	EPAS1	protein_coding	-1.22588	0.000337898
ENSG00000125740	FOSB	protein_coding	-1.22465	0.00689556
ENSG00000268734	CTB-61M7.2	lincRNA	-1.22237	0.000886606
ENSG00000196781	TLE1	protein_coding	-1.22087	5.74655e-08
ENSG00000069702	TGFBR3	protein_coding	-1.22052	2.21732e-09
ENSG00000156453	PCDH1	protein_coding	-1.21505	0.000339097
ENSG00000198682	PAPSS2	protein_coding	-1.20621	0.000406022
ENSG00000188042	ARL4C	protein_coding	-1.20108	3.18315e-08
ENSG00000020633	RUNX3	protein_coding	-1.20044	3.20665e-08
ENSG00000067064	IDI1	protein_coding	-1.19775	4.90163e-06
ENSG00000186834	HEXIM1	protein_coding	-1.19769	0.000413533
ENSG00000117143	UAP1	protein_coding	-1.19713	1.13466e-05
ENSG00000081041	CXCL2	protein_coding	-1.19541	0.0223704
ENSG00000124762	CDKN1A	protein_coding	-1.19025	0.000714074
ENSG00000100427	MLC1	protein_coding	-1.18654	8.80934e-05
ENSG00000132002	DNAJB1	protein_coding	-1.1857	0.000262403
ENSG00000274997	HIST1H2AH	protein_coding	-1.18024	0.016769
ENSG00000115523	GNLY	protein_coding	-1.17819	0.000509531
ENSG00000149557	FEZ1	protein_coding	-1.17745	3.91754e-05
ENSG00000155252	PI4K2A	protein_coding	-1.17701	3.20726e-07
ENSG00000196159	FAT4	protein_coding	-1.17547	0.00103766
ENSG00000182534	MXRA7	protein_coding	-1.17393	7.28796e-05
ENSG00000172543	CTSW	protein_coding	-1.15755	1.85537e-05
ENSG00000130164	LDLR	protein_coding	-1.15654	2.66943e-05
ENSG00000075234	TTC38	protein_coding	-1.15643	5.76463e-06
ENSG00000116761	CTH	protein_coding	-1.14465	0.00070774
ENSG00000160789	LMNA	protein_coding	-1.14384	0.00385183
ENSG00000144655	CSRNP1	protein_coding	-1.14281	0.000141359
ENSG00000164442	CITED2	protein_coding	-1.14024	0.00242533
ENSG00000132819	RBM38	protein_coding	-1.13972	6.08036e-06
ENSG00000135077	HAVCR2	protein_coding	-1.13902	1.77869e-05
ENSG00000234290	AC116366.6	antisense	-1.13459	0.000558768
ENSG00000059804	SLC2A3	protein_coding	-1.13307	0.000100781
ENSG00000145675	PIK3R1	protein_coding	-1.12752	1.75365e-05
ENSG00000123975	CKS2	protein_coding	-1.12739	0.0020459
ENSG00000161921	CXCL16	protein_coding	-1.12603	0.000388309
ENSG00000269821	KCNQ1OT1	antisense	-1.12035	0.00433411
ENSG00000109929	SC5D	protein_coding	-1.11869	0.00326283
ENSG00000107317	PTGDS	protein_coding	-1.11743	0.0153023
ENSG00000155307	SAMSN1	protein_coding	-1.11576	0.00161053
ENSG00000139354	GAS2L3	protein_coding	-1.11561	0.00995594
ENSG00000112137	PHACTR1	protein_coding	-1.11405	0.00316147
ENSG00000205336	ADGRG1	protein_coding	-1.11398	0.000545443
ENSG00000197405	C5AR1	protein_coding	-1.11343	7.72803e-05
ENSG00000196139	AKR1C3	protein_coding	-1.11277	0.000203479
ENSG00000138166	DUSP5	protein_coding	-1.11132	9.09358e-06
ENSG00000177374	HIC1	protein_coding	-1.11111	0.000464625
ENSG00000162772	ATF3	protein_coding	-1.10964	0.00739007
ENSG00000141736	ERBB2	protein_coding	-1.1089	5.01657e-05
ENSG00000228140	RP3-467K16.4	lincRNA	-1.10272	0.000190955
ENSG00000115738	ID2	protein_coding	-1.10213	3.36173e-05
ENSG00000176788	BASP1	protein_coding	-1.10069	0.00070422
ENSG00000188211	NCR3LG1	protein_coding	-1.09731	0.000610837
ENSG00000236525	AC007278.2	sense_intronic	-1.09701	0.000713055
ENSG00000100906	NFKBIA	protein_coding	-1.09203	6.93509e-05
ENSG00000101082	SLA2	protein_coding	-1.08955	1.3842e-06
ENSG00000138074	SLC5A6	protein_coding	-1.08526	2.6402e-05
ENSG00000273703	HIST1H2BM	protein_coding	-1.08404	0.00534157
ENSG00000107968	MAP3K8	protein_coding	-1.08391	1.01277e-05
ENSG00000236790	LINC00299	lincRNA	-1.08312	0.000137477
ENSG00000150045	KLRF1	protein_coding	-1.08191	0.000566217
ENSG00000007944	MYLIP	protein_coding	-1.08127	2.89221e-05
ENSG00000108179	PPIF	protein_coding	-1.08015	0.00192752
ENSG00000189350	FAM179A	protein_coding	-1.0801	4.59959e-05
ENSG00000173846	PLK3	protein_coding	-1.07554	0.00194356
ENSG00000121274	PAPD5	protein_coding	-1.07445	1.68395e-05
ENSG00000109956	B3GAT1	protein_coding	-1.07228	0.00456116
ENSG00000110721	CHKA	protein_coding	-1.07217	5.767e-05
ENSG00000087074	PPP1R15A	protein_coding	-1.07183	0.000148897
ENSG00000169583	CLIC3	protein_coding	-1.0703	0.000779574
ENSG00000136159	NUDT15	protein_coding	-1.06866	1.06489e-05
ENSG00000163874	ZC3H12A	protein_coding	-1.06798	0.00012004
ENSG00000164211	STARD4	protein_coding	-1.06634	0.000296471
ENSG00000180479	ZNF571	protein_coding	-1.06463	0.000246431
ENSG00000175066	GK5	protein_coding	-1.06409	4.13255e-08
ENSG00000100385	IL2RB	protein_coding	-1.06336	5.16999e-05
ENSG00000172331	BPGM	protein_coding	-1.06301	3.31201e-05
ENSG00000186594	MIR22HG	lincRNA	-1.06215	0.000166507
ENSG00000273802	HIST1H2BG	protein_coding	-1.0606	0.0205014
ENSG00000197989	SNHG12	antisense	-1.05894	0.00275348
ENSG00000158792	SPATA2L	protein_coding	-1.05851	0.000409162
ENSG00000138767	CNOT6L	protein_coding	-1.05588	0.000929737
ENSG00000051108	HERPUD1	protein_coding	-1.05357	3.44618e-05
ENSG00000125812	GZF1	protein_coding	-1.04965	0.00024523
ENSG00000173276	ZBTB21	protein_coding	-1.04911	0.00014281
ENSG00000181104	F2R	protein_coding	-1.04868	2.1604e-06
ENSG00000279500	RP11-21K12.2	TEC	-1.04781	5.13991e-05
ENSG00000145990	GFOD1	protein_coding	-1.04773	4.70799e-07
ENSG00000189067	LITAF	protein_coding	-1.04637	1.43585e-07
ENSG00000175130	MARCKSL1	protein_coding	-1.0423	0.0010901
ENSG00000137393	RNF144B	protein_coding	-1.04222	0.000699923
ENSG00000204103	MAFB	protein_coding	-1.03482	0.0138092
ENSG00000101695	RNF125	protein_coding	-1.03432	2.99965e-05
ENSG00000080493	SLC4A4	protein_coding	-1.03266	1.58996e-05
ENSG00000198756	COLGALT2	protein_coding	-1.03014	0.00124206
ENSG00000279908	RP11-325I22.3	TEC	-1.0301	0.000493209
ENSG00000164292	RHOBTB3	protein_coding	-1.0288	4.47299e-05
ENSG00000185950	IRS2	protein_coding	-1.02721	0.000222887
ENSG00000119801	YPEL5	protein_coding	-1.0242	0.000375562
ENSG00000105085	MED26	protein_coding	-1.02134	1.89052e-06
ENSG00000260708	CTA-29F11.1	antisense	-1.02066	0.00210159
ENSG00000112312	GMNN	protein_coding	-1.02032	0.000111879
ENSG00000090339	ICAM1	protein_coding	-1.01849	0.000186644
ENSG00000070495	JMJD6	protein_coding	-1.01844	4.19294e-05
ENSG00000006652	IFRD1	protein_coding	-1.01806	0.00108368
ENSG00000196843	ARID5A	protein_coding	-1.01752	0.000445792
ENSG00000279086	RP11-667F14.1	TEC	-1.0174	0.000826294
ENSG00000222365	SNORD12B	snoRNA	-1.01424	0.00294224
ENSG00000136603	SKIL	protein_coding	-1.01293	0.0190744
ENSG00000070540	WIPI1	protein_coding	-1.01253	3.29901e-06
ENSG00000169155	ZBTB43	protein_coding	-1.01154	9.59547e-05
ENSG00000157985	AGAP1	protein_coding	-1.00882	0.000478199
ENSG00000175040	CHST2	protein_coding	-1.00565	2.49356e-05
ENSG00000038945	MSR1	protein_coding	-1.0054	0.0724007
ENSG00000248283	CCNL2P1	processed_pseudogene	-1.00486	0.00178838
ENSG00000121797	CCRL2	protein_coding	-1.00465	0.00881165
ENSG00000108370	RGS9	protein_coding	-1.00346	5.13e-05
ENSG00000149646	CNBD2	protein_coding	-1.00254	5.50898e-05
ENSG00000234389	AC007278.3	sense_intronic	-1.00106	0.00191603
ENSG00000260727	SLC7A5P1	unprocessed_pseudogene	-1.00067	0.00201088
ENSG00000278637	HIST1H4A	protein_coding	-0.998669	0.00257649
ENSG00000159111	MRPL10	protein_coding	-0.997774	4.9755e-07
ENSG00000255717	SNHG1	processed_transcript	-0.99713	0.0032604
ENSG00000150457	LATS2	protein_coding	-0.996102	2.98233e-06
ENSG00000186431	FCAR	protein_coding	-0.995581	0.00123037
ENSG00000143751	SDE2	protein_coding	-0.994656	6.39619e-06
ENSG00000171612	SLC25A33	protein_coding	-0.994191	3.15333e-05
ENSG00000230701	FBXW4P1	processed_pseudogene	-0.992951	0.00337663
ENSG00000182481	KPNA2	protein_coding	-0.9923	2.28791e-05
ENSG00000262202	RP11-160E2.6	lincRNA	-0.992242	0.0566366
ENSG00000203814	HIST2H2BF	protein_coding	-0.988146	0.017901
ENSG00000182782	HCAR2	protein_coding	-0.987917	0.0688845
ENSG00000007264	MATK	protein_coding	-0.982693	0.000320516
ENSG00000115607	IL18RAP	protein_coding	-0.979148	0.000268309
ENSG00000168826	ZBTB49	protein_coding	-0.975767	2.61334e-06
ENSG00000204475	NCR3	protein_coding	-0.974557	0.000208993
ENSG00000163659	TIPARP	protein_coding	-0.972639	0.00013562
ENSG00000130940	CASZ1	protein_coding	-0.972537	0.000455762
ENSG00000176597	B3GNT5	protein_coding	-0.971909	0.0554898
ENSG00000008405	CRY1	protein_coding	-0.970633	1.20405e-05
ENSG00000262074	SNORD3B-2	snoRNA	-0.969668	0.0513573
ENSG00000107362	ABHD17B	protein_coding	-0.969057	4.2025e-06
ENSG00000101384	JAG1	protein_coding	-0.968853	0.00457959
ENSG00000027869	SH2D2A	protein_coding	-0.967876	0.000448771
ENSG00000124635	HIST1H2BJ	protein_coding	-0.962588	0.0149239
ENSG00000110080	ST3GAL4	protein_coding	-0.96204	3.00527e-05
ENSG00000155926	SLA	protein_coding	-0.960893	7.0646e-05
ENSG00000205189	ZBTB10	protein_coding	-0.958463	0.00367912
ENSG00000103056	SMPD3	protein_coding	-0.957925	0.000819292
ENSG00000178726	THBD	protein_coding	-0.957013	0.0547914
ENSG00000101445	PPP1R16B	protein_coding	-0.956423	0.000149252
ENSG00000087589	CASS4	protein_coding	-0.949898	0.000250362
ENSG00000162711	NLRP3	protein_coding	-0.949648	0.00032696
ENSG00000166451	CENPN	protein_coding	-0.949544	0.000168208
ENSG00000152409	JMY	protein_coding	-0.948063	0.000427357
ENSG00000172345	STARD5	protein_coding	-0.942605	0.000224215
ENSG00000141622	RNF165	protein_coding	-0.941538	0.022922
ENSG00000174738	NR1D2	protein_coding	-0.940782	0.000835778
ENSG00000186469	GNG2	protein_coding	-0.94068	2.61332e-06
ENSG00000182173	TSEN54	protein_coding	-0.939923	8.90895e-06
ENSG00000117281	CD160	protein_coding	-0.939777	0.00341205
ENSG00000165030	NFIL3	protein_coding	-0.937573	0.000970101
ENSG00000172893	DHCR7	protein_coding	-0.937368	0.000238162
ENSG00000154734	ADAMTS1	protein_coding	-0.934472	0.0509821
ENSG00000156381	ANKRD9	protein_coding	-0.93308	0.00598209
ENSG00000007402	CACNA2D2	protein_coding	-0.929499	0.000714369
ENSG00000233822	HIST1H2BN	protein_coding	-0.929074	0.000266155
ENSG00000196787	HIST1H2AG	protein_coding	-0.928076	0.0239898
ENSG00000081985	IL12RB2	protein_coding	-0.927233	0.000431156
ENSG00000275714	HIST1H3A	protein_coding	-0.925915	0.00795551
ENSG00000163453	IGFBP7	protein_coding	-0.925575	2.89397e-05
ENSG00000144597	EAF1	protein_coding	-0.923803	0.000514617
ENSG00000183484	GPR132	protein_coding	-0.923017	0.0027596
ENSG00000005379	TSPOAP1	protein_coding	-0.922054	0.00304276
ENSG00000113070	HBEGF	protein_coding	-0.921987	0.039636
ENSG00000137331	IER3	protein_coding	-0.920148	0.0435227
ENSG00000224080	UBE2FP1	processed_pseudogene	-0.919	0.000933829
ENSG00000273117	AC144652.1	lincRNA	-0.917547	0.000741191
ENSG00000229989	MIR181A1HG	lincRNA	-0.916616	0.00208316
ENSG00000114126	TFDP2	protein_coding	-0.914938	1.99916e-07
ENSG00000100027	YPEL1	protein_coding	-0.913713	1.72258e-05
ENSG00000140563	MCTP2	protein_coding	-0.913134	4.39937e-05
ENSG00000130766	SESN2	protein_coding	-0.909055	0.000442511
ENSG00000274290	HIST1H2BE	protein_coding	-0.905602	0.00395872
ENSG00000171793	CTPS1	protein_coding	-0.905117	1.62792e-05
ENSG00000171101	SIGLEC17P	transcribed_unprocessed_pseudogene	-0.903301	0.00395429
ENSG00000181036	FCRL6	protein_coding	-0.902554	0.00496881
ENSG00000113811	SELK	protein_coding	-0.899577	0.0011164
ENSG00000122862	SRGN	protein_coding	-0.899055	0.00159782
ENSG00000143878	RHOB	protein_coding	-0.897962	0.0547075
ENSG00000167508	MVD	protein_coding	-0.897042	0.000931609
ENSG00000102554	KLF5	protein_coding	-0.895757	0.0310282
ENSG00000148019	CEP78	protein_coding	-0.893137	0.000135799
ENSG00000055483	USP36	protein_coding	-0.891231	0.0026646
ENSG00000006634	DBF4	protein_coding	-0.890007	0.00122681
ENSG00000171476	HOPX	protein_coding	-0.88955	0.000714094
ENSG00000065989	PDE4A	protein_coding	-0.889377	0.00616974
ENSG00000134539	KLRD1	protein_coding	-0.887783	0.00296293
ENSG00000196890	HIST3H2BB	protein_coding	-0.886275	0.0086381
ENSG00000100644	HIF1A	protein_coding	-0.88469	0.00330169
ENSG00000179029	TMEM107	protein_coding	-0.884172	0.0192234
ENSG00000167565	SERTAD3	protein_coding	-0.883545	2.03187e-05
ENSG00000150938	CRIM1	protein_coding	-0.88342	8.53881e-06
ENSG00000196684	HSH2D	protein_coding	-0.883186	6.16148e-05
ENSG00000197780	TAF13	protein_coding	-0.882999	0.000921423
ENSG00000171596	NMUR1	protein_coding	-0.88273	0.0130964
ENSG00000179119	SPTY2D1	protein_coding	-0.881807	9.3525e-05
ENSG00000277075	HIST1H2AE	protein_coding	-0.880897	0.0202626
ENSG00000273338	RP11-386I14.4	antisense	-0.876805	0.0783847
ENSG00000101544	ADNP2	protein_coding	-0.876318	0.000130568
ENSG00000108556	CHRNE	protein_coding	-0.874587	0.00660378
ENSG00000147872	PLIN2	protein_coding	-0.873449	0.0246304
ENSG00000105643	ARRDC2	protein_coding	-0.873013	0.00158072
ENSG00000139722	VPS37B	protein_coding	-0.872868	0.000620286
ENSG00000274267	HIST1H3B	protein_coding	-0.871283	0.0233067
ENSG00000138670	RASGEF1B	protein_coding	-0.871203	0.0408139
ENSG00000124145	SDC4	protein_coding	-0.86888	0.0281531
ENSG00000120705	ETF1	protein_coding	-0.867517	0.000441695
ENSG00000203747	FCGR3A	protein_coding	-0.864223	0.00218365
ENSG00000271503	CCL5	protein_coding	-0.863938	0.00128507
ENSG00000151327	FAM177A1	protein_coding	-0.863504	0.00366575
ENSG00000148488	ST8SIA6	protein_coding	-0.86299	0.000337396
ENSG00000179218	CALR	protein_coding	-0.862504	3.03754e-05
ENSG00000253372	RP11-44N11.1	sense_intronic	-0.858654	0.0239782
ENSG00000197057	DTHD1	protein_coding	-0.858304	0.0153673
ENSG00000184182	UBE2F	protein_coding	-0.856982	3.75529e-07
ENSG00000163590	PPM1L	protein_coding	-0.856133	1.75283e-05
ENSG00000004468	CD38	protein_coding	-0.855877	0.00091011
ENSG00000090520	DNAJB11	protein_coding	-0.855131	0.00122553
ENSG00000110046	ATG2A	protein_coding	-0.854697	0.0081157
ENSG00000119138	KLF9	protein_coding	-0.854519	0.000244344
ENSG00000104312	RIPK2	protein_coding	-0.85311	0.000780334
ENSG00000177173	NAP1L4P1	processed_pseudogene	-0.85255	0.0141837
ENSG00000156475	PPP2R2B	protein_coding	-0.851341	0.00035209
ENSG00000164687	FABP5	protein_coding	-0.850141	0.0219102
ENSG00000182885	ADGRG3	protein_coding	-0.850079	0.0804143
ENSG00000141497	ZMYND15	protein_coding	-0.848321	0.0127608
ENSG00000178974	FBXO34	protein_coding	-0.847438	0.000491977
ENSG00000111796	KLRB1	protein_coding	-0.847278	0.00273699
ENSG00000095397	WHRN	protein_coding	-0.846078	0.0134118
ENSG00000172409	CLP1	protein_coding	-0.845895	0.000110173
ENSG00000076604	TRAF4	protein_coding	-0.845804	0.00141788
ENSG00000121039	RDH10	protein_coding	-0.845729	7.78162e-05
ENSG00000139370	SLC15A4	protein_coding	-0.844133	2.65319e-06
ENSG00000108932	SLC16A6	protein_coding	-0.843089	0.00653232
ENSG00000133316	WDR74	protein_coding	-0.842428	0.0253396
ENSG00000111885	MAN1A1	protein_coding	-0.842037	8.54724e-06
ENSG00000169981	ZNF35	protein_coding	-0.840787	9.91542e-05
ENSG00000166289	PLEKHF1	protein_coding	-0.840557	0.00219318
ENSG00000115339	GALNT3	protein_coding	-0.840093	8.33494e-05
ENSG00000137501	SYTL2	protein_coding	-0.840043	0.000595498
ENSG00000120709	FAM53C	protein_coding	-0.839503	0.000549347
ENSG00000261526	CTB-31O20.2	lincRNA	-0.838962	0.00144311
ENSG00000232956	SNHG15	lincRNA	-0.838847	0.000685533
ENSG00000120063	GNA13	protein_coding	-0.83861	0.0014694
ENSG00000158373	HIST1H2BD	protein_coding	-0.83794	0.0209471
ENSG00000199347	RNU5E-1	snRNA	-0.834797	0.0769324
ENSG00000165943	MOAP1	protein_coding	-0.833562	0.000340906
ENSG00000211829	TRDC	TR_C_gene	-0.833301	0.00786284
ENSG00000198780	FAM169A	protein_coding	-0.83274	0.0011838
ENSG00000166886	NAB2	protein_coding	-0.83246	0.036755
ENSG00000130340	SNX9	protein_coding	-0.831404	0.00451483
ENSG00000132823	OSER1	protein_coding	-0.830718	0.000740689
ENSG00000153922	CHD1	protein_coding	-0.829222	0.003615
ENSG00000107554	DNMBP	protein_coding	-0.828455	0.0022644
ENSG00000277224	HIST1H2BF	protein_coding	-0.826619	0.00612787
ENSG00000101474	APMAP	protein_coding	-0.826537	7.2213e-06
ENSG00000197540	GZMM	protein_coding	-0.825196	0.00335037
ENSG00000176014	TUBB6	protein_coding	-0.824552	0.0355619
ENSG00000100036	SLC35E4	protein_coding	-0.824388	0.0324433
ENSG00000126804	ZBTB1	protein_coding	-0.824293	0.00158525
ENSG00000130522	JUND	protein_coding	-0.82274	0.00860192
ENSG00000205710	C17orf107	protein_coding	-0.822619	0.0346366
ENSG00000131018	SYNE1	protein_coding	-0.81951	4.4674e-05
ENSG00000117479	SLC19A2	protein_coding	-0.818671	0.000906817
ENSG00000197872	FAM49A	protein_coding	-0.817973	0.00140447
ENSG00000126524	SBDS	protein_coding	-0.81663	0.000549422
ENSG00000129315	CCNT1	protein_coding	-0.815564	0.00144694
ENSG00000140859	KIFC3	protein_coding	-0.814006	0.0552678
ENSG00000157557	ETS2	protein_coding	-0.813236	0.00114946
ENSG00000145649	GZMA	protein_coding	-0.812345	0.00363143
ENSG00000085840	ORC1	protein_coding	-0.811996	0.00214345
ENSG00000156502	SUPV3L1	protein_coding	-0.811778	0.00014944
ENSG00000105993	DNAJB6	protein_coding	-0.808996	7.9545e-05
ENSG00000110848	CD69	protein_coding	-0.808694	0.0587617
ENSG00000235162	C12orf75	protein_coding	-0.808608	0.000393523
ENSG00000186648	CARMIL3	protein_coding	-0.808546	0.0304496
ENSG00000133639	BTG1	protein_coding	-0.8075	0.00256041
ENSG00000086062	B4GALT1	protein_coding	-0.807257	0.000183214
ENSG00000279861	RP11-43N16.4	TEC	-0.807084	0.0304713
ENSG00000100109	TFIP11	protein_coding	-0.805568	2.39376e-05
ENSG00000130803	ZNF317	protein_coding	-0.805089	2.5969e-05
ENSG00000104490	NCALD	protein_coding	-0.80492	6.94989e-05
ENSG00000196150	ZNF250	protein_coding	-0.804602	0.000412593
ENSG00000115902	SLC1A4	protein_coding	-0.801552	0.00193371
ENSG00000115539	PDCL3	protein_coding	-0.801409	0.000327174
ENSG00000251301	RP11-81H14.2	lincRNA	-0.800386	0.0706615
ENSG00000162924	REL	protein_coding	-0.799072	0.00140304
ENSG00000088899	LZTS3	protein_coding	-0.798724	0.0221287
ENSG00000135114	OASL	protein_coding	-0.798479	0.0177446
ENSG00000221866	PLXNA4	protein_coding	-0.798411	0.00652514
ENSG00000167004	PDIA3	protein_coding	-0.797647	4.60071e-05
ENSG00000113734	BNIP1	protein_coding	-0.797544	9.30504e-05
ENSG00000129595	EPB41L4A	protein_coding	-0.797276	0.014443
ENSG00000132326	PER2	protein_coding	-0.796038	0.000767262
ENSG00000150991	UBC	protein_coding	-0.795111	0.000463383
ENSG00000128272	ATF4	protein_coding	-0.794339	0.000782203
ENSG00000105835	NAMPT	protein_coding	-0.790937	0.0233755
ENSG00000272256	RP11-489E7.4	antisense	-0.787718	0.012977
ENSG00000198821	CD247	protein_coding	-0.785485	7.23433e-06
ENSG00000154640	BTG3	protein_coding	-0.783386	0.00161384
ENSG00000276216	CH17-373J23.1	lincRNA	-0.783272	0.0753416
ENSG00000120694	HSPH1	protein_coding	-0.781935	0.0605375
ENSG00000131873	CHSY1	protein_coding	-0.781349	0.00114838
ENSG00000132661	NXT1	protein_coding	-0.780357	0.00231125
ENSG00000106245	BUD31	protein_coding	-0.777397	0.0001489
ENSG00000237513	RP11-325F22.2	lincRNA	-0.776096	0.0172111
ENSG00000104825	NFKBIB	protein_coding	-0.774982	0.000790798
ENSG00000117036	ETV3	protein_coding	-0.774237	0.00372886
ENSG00000168496	FEN1	protein_coding	-0.774016	0.000375474
ENSG00000179922	ZNF784	protein_coding	-0.773409	0.00624917
ENSG00000111670	GNPTAB	protein_coding	-0.771919	8.08973e-05
ENSG00000092820	EZR	protein_coding	-0.771824	0.002593
ENSG00000139620	KANSL2	protein_coding	-0.771641	0.000249646
ENSG00000115875	SRSF7	protein_coding	-0.77125	0.00637371
ENSG00000100226	GTPBP1	protein_coding	-0.770929	0.00338674
ENSG00000214367	HAUS3	protein_coding	-0.770377	0.00366158
ENSG00000160888	IER2	protein_coding	-0.770051	0.0318988
ENSG00000161547	SRSF2	protein_coding	-0.76945	0.00202257
ENSG00000010810	FYN	protein_coding	-0.767314	0.00020694
ENSG00000152413	HOMER1	protein_coding	-0.766863	0.0198437
ENSG00000117560	FASLG	protein_coding	-0.766862	0.00950497
ENSG00000260260	SNHG19	lincRNA	-0.764658	0.0411877
ENSG00000132386	SERPINF1	protein_coding	-0.761805	0.0199686
ENSG00000140044	JDP2	protein_coding	-0.761359	0.00419862
ENSG00000185130	HIST1H2BL	protein_coding	-0.760404	0.0195354
ENSG00000071243	ING3	protein_coding	-0.757922	0.00953038
ENSG00000106089	STX1A	protein_coding	-0.75636	0.0322217
ENSG00000129968	ABHD17A	protein_coding	-0.755602	0.00558285
ENSG00000059728	MXD1	protein_coding	-0.754122	0.0108444
ENSG00000099889	ARVCF	protein_coding	-0.752452	0.0345421
ENSG00000186480	INSIG1	protein_coding	-0.751976	0.00824663
ENSG00000142173	COL6A2	protein_coding	-0.751611	0.027825
ENSG00000131669	NINJ1	protein_coding	-0.751293	0.00764498
ENSG00000171223	JUNB	protein_coding	-0.750975	0.0411707
ENSG00000165355	FBXO33	protein_coding	-0.750531	0.00365455
ENSG00000197329	PELI1	protein_coding	-0.750123	0.00414166
ENSG00000164056	SPRY1	protein_coding	-0.749715	0.0255889
ENSG00000069849	ATP1B3	protein_coding	-0.749691	0.0046548
ENSG00000085563	ABCB1	protein_coding	-0.749683	0.00234547
ENSG00000166974	MAPRE2	protein_coding	-0.749682	2.79198e-05
ENSG00000115520	COQ10B	protein_coding	-0.748685	0.000723784
ENSG00000026652	AGPAT4	protein_coding	-0.748613	0.000642067
ENSG00000162616	DNAJB4	protein_coding	-0.74855	0.0392244
ENSG00000134758	RNF138	protein_coding	-0.747879	0.0139063
ENSG00000185697	MYBL1	protein_coding	-0.746885	0.00321214
ENSG00000073861	TBX21	protein_coding	-0.746782	0.00727486
ENSG00000167083	GNGT2	protein_coding	-0.745783	0.000351859
ENSG00000162889	MAPKAPK2	protein_coding	-0.745189	0.000485673
ENSG00000105339	DENND3	protein_coding	-0.743604	0.0021718
ENSG00000266094	RASSF5	protein_coding	-0.743486	0.000129319
ENSG00000021762	OSBPL5	protein_coding	-0.743421	0.0295774
ENSG00000198155	ZNF876P	transcribed_unprocessed_pseudogene	-0.742254	0.00235535
ENSG00000069956	MAPK6	protein_coding	-0.741455	0.0121931
ENSG00000147526	TACC1	protein_coding	-0.741082	0.000204797
ENSG00000134070	IRAK2	protein_coding	-0.74104	0.00798884
ENSG00000180596	HIST1H2BC	protein_coding	-0.739365	0.0164221
ENSG00000211689	TRGC1	TR_C_gene	-0.739191	0.0146761
ENSG00000130202	NECTIN2	protein_coding	-0.736797	0.0586398
ENSG00000185112	FAM43A	protein_coding	-0.73662	0.0552094
ENSG00000175505	CLCF1	protein_coding	-0.736087	0.0156026
ENSG00000158122	AAED1	protein_coding	-0.735272	0.00414209
ENSG00000140941	MAP1LC3B	protein_coding	-0.734763	0.00186627
ENSG00000178381	ZFAND2A	protein_coding	-0.734123	0.000692269
ENSG00000204186	ZDBF2	protein_coding	-0.734028	0.0270749
ENSG00000144824	PHLDB2	protein_coding	-0.732889	0.00279401
ENSG00000135070	ISCA1	protein_coding	-0.73269	0.00173472
ENSG00000122644	ARL4A	protein_coding	-0.732454	0.0250571
ENSG00000128590	DNAJB9	protein_coding	-0.732184	0.0183198
ENSG00000013441	CLK1	protein_coding	-0.732002	0.0018553
ENSG00000166164	BRD7	protein_coding	-0.731245	0.00152346
ENSG00000116752	BCAS2	protein_coding	-0.729765	0.00865531
ENSG00000072274	TFRC	protein_coding	-0.72911	0.00582408
ENSG00000169508	GPR183	protein_coding	-0.728925	0.0400597
ENSG00000278588	HIST1H2BI	protein_coding	-0.727117	0.0215024
ENSG00000141582	CBX4	protein_coding	-0.727095	0.0040014
ENSG00000134285	FKBP11	protein_coding	-0.726837	0.00601181
ENSG00000112245	PTP4A1	protein_coding	-0.726624	0.0164557
ENSG00000096654	ZNF184	protein_coding	-0.726341	0.00959067
ENSG00000171848	RRM2	protein_coding	-0.726031	0.0510116
ENSG00000198846	TOX	protein_coding	-0.72523	0.000956301
ENSG00000154760	SLFN13	protein_coding	-0.725032	0.000429339
ENSG00000123136	DDX39A	protein_coding	-0.724997	0.000770003
ENSG00000165650	PDZD8	protein_coding	-0.724788	0.00196348
ENSG00000160218	TRAPPC10	protein_coding	-0.724692	2.37943e-05
ENSG00000224470	ATXN1L	protein_coding	-0.723806	0.000258373
ENSG00000230562	FAM133DP	processed_pseudogene	-0.723712	0.0193528
ENSG00000145780	FEM1C	protein_coding	-0.723407	0.0115017
ENSG00000173218	VANGL1	protein_coding	-0.722462	0.000393764
ENSG00000232653	GOLGA8N	protein_coding	-0.722448	0.00332689
ENSG00000033327	GAB2	protein_coding	-0.721922	0.00945407
ENSG00000176624	MEX3C	protein_coding	-0.720781	0.000803261
ENSG00000135469	COQ10A	protein_coding	-0.72003	0.0109731
ENSG00000162434	JAK1	protein_coding	-0.719611	8.93499e-05
ENSG00000275400	RP4-756H11.5	processed_pseudogene	-0.718869	0.00276107
ENSG00000179988	PSTK	protein_coding	-0.717296	0.00253995
ENSG00000146834	MEPCE	protein_coding	-0.717034	0.0069766
ENSG00000135083	CCNJL	protein_coding	-0.716794	0.0300611
ENSG00000168792	ABHD15	protein_coding	-0.715202	0.000152026
ENSG00000059758	CDK17	protein_coding	-0.715179	0.00405804
ENSG00000153066	TXNDC11	protein_coding	-0.715124	0.000633276
ENSG00000127947	PTPN12	protein_coding	-0.71484	0.00135235
ENSG00000059769	DNAJC25	protein_coding	-0.714375	0.00665459
ENSG00000134215	VAV3	protein_coding	-0.714357	0.000722397
ENSG00000076003	MCM6	protein_coding	-0.713969	0.00525969
ENSG00000135052	GOLM1	protein_coding	-0.713113	0.00278623
ENSG00000100426	ZBED4	protein_coding	-0.712767	0.00032027
ENSG00000131378	RFTN1	protein_coding	-0.710411	9.6568e-05
ENSG00000183696	UPP1	protein_coding	-0.709055	0.00654984
ENSG00000005486	RHBDD2	protein_coding	-0.708738	0.00372074
ENSG00000186352	ANKRD37	protein_coding	-0.708149	0.0153879
ENSG00000137814	HAUS2	protein_coding	-0.707878	0.000730526
ENSG00000117000	RLF	protein_coding	-0.707726	0.00802299
ENSG00000198355	PIM3	protein_coding	-0.706496	0.037743
ENSG00000154655	L3MBTL4	protein_coding	-0.706071	0.00217804
ENSG00000173905	GOLIM4	protein_coding	-0.70503	0.000380956
ENSG00000116044	NFE2L2	protein_coding	-0.704887	0.00548808
ENSG00000198369	SPRED2	protein_coding	-0.704269	0.0077095
ENSG00000216490	IFI30	protein_coding	-0.703788	0.0745747
ENSG00000200534	SNORA33	snoRNA	-0.703726	0.0287262
ENSG00000277879	RP11-129M16.4	antisense	-0.703317	0.0295593
ENSG00000132670	PTPRA	protein_coding	-0.702896	1.87624e-05
ENSG00000223692	DIP2A-IT1	sense_intronic	-0.702376	0.0336685
ENSG00000197208	SLC22A4	protein_coding	-0.701777	0.0266685
ENSG00000173762	CD7	protein_coding	-0.701523	0.0169907
ENSG00000073350	LLGL2	protein_coding	-0.700831	0.0178979
ENSG00000175866	BAIAP2	protein_coding	-0.699888	0.0283254
ENSG00000163788	SNRK	protein_coding	-0.699725	0.00281539
ENSG00000243660	ZNF487	protein_coding	-0.699723	0.000293237
ENSG00000125868	DSTN	protein_coding	-0.698521	0.00113697
ENSG00000132434	LANCL2	protein_coding	-0.696166	0.00561705
ENSG00000004866	ST7	protein_coding	-0.695937	0.000907183
ENSG00000278828	HIST1H3H	protein_coding	-0.693042	0.0270074
ENSG00000132334	PTPRE	protein_coding	-0.692724	0.00295587
ENSG00000171827	ZNF570	protein_coding	-0.692523	0.0024761
ENSG00000254087	LYN	protein_coding	-0.692018	0.00110448
ENSG00000161960	EIF4A1	protein_coding	-0.691933	0.0215361
ENSG00000142396	ERVK3-1	protein_coding	-0.689224	0.00481468
ENSG00000185115	NSMCE3	protein_coding	-0.689117	0.00559172
ENSG00000204256	BRD2	protein_coding	-0.688224	0.00596619
ENSG00000141458	NPC1	protein_coding	-0.688192	0.000335771
ENSG00000170522	ELOVL6	protein_coding	-0.687629	0.00683463
ENSG00000110906	KCTD10	protein_coding	-0.686866	6.58344e-05
ENSG00000240891	PLCXD2	protein_coding	-0.686799	0.00244321
ENSG00000151726	ACSL1	protein_coding	-0.686496	0.0590276
ENSG00000111490	TBC1D30	protein_coding	-0.686441	0.00593925
ENSG00000124155	PIGT	protein_coding	-0.685902	0.000246437
ENSG00000281207	SLFNL1-AS1	antisense	-0.685084	0.0583158
ENSG00000134480	CCNH	protein_coding	-0.684817	0.0173933
ENSG00000171867	PRNP	protein_coding	-0.684197	0.00793288
ENSG00000129657	SEC14L1	protein_coding	-0.683678	0.00388684
ENSG00000132718	SYT11	protein_coding	-0.683274	0.000265692
ENSG00000070961	ATP2B1	protein_coding	-0.681787	0.0430508
ENSG00000132912	DCTN4	protein_coding	-0.681437	0.004174
ENSG00000188636	LDOC1L	protein_coding	-0.680285	0.000760111
ENSG00000178234	GALNT11	protein_coding	-0.680232	0.00266058
ENSG00000107372	ZFAND5	protein_coding	-0.67962	0.00776358
ENSG00000272602	ZNF595	protein_coding	-0.679599	0.0412691
ENSG00000170631	ZNF16	protein_coding	-0.679426	0.000329567
ENSG00000146232	NFKBIE	protein_coding	-0.679273	0.0134001
ENSG00000170852	KBTBD2	protein_coding	-0.678857	0.00735751
ENSG00000163577	EIF5A2	protein_coding	-0.676269	0.0122472
ENSG00000153395	LPCAT1	protein_coding	-0.675155	0.00195677
ENSG00000204386	NEU1	protein_coding	-0.675072	0.0100514
ENSG00000149428	HYOU1	protein_coding	-0.674057	0.000609171
ENSG00000198668	CALM1	protein_coding	-0.671786	0.00288974
ENSG00000104671	DCTN6	protein_coding	-0.671568	0.0058326
ENSG00000189319	FAM53B	protein_coding	-0.671204	0.0011871
ENSG00000171522	PTGER4	protein_coding	-0.67081	0.00683755
ENSG00000156875	MFSD14A	protein_coding	-0.670732	0.00438946
ENSG00000150787	PTS	protein_coding	-0.670206	0.00421169
ENSG00000106610	STAG3L4	transcribed_unprocessed_pseudogene	-0.669636	0.000404169
ENSG00000117155	SSX2IP	protein_coding	-0.668888	0.00544484
ENSG00000251022	THAP9-AS1	antisense	-0.668451	0.00681838
ENSG00000134333	LDHA	protein_coding	-0.668444	0.00764156
ENSG00000141551	CSNK1D	protein_coding	-0.66795	0.0153068
ENSG00000188542	DUSP28	protein_coding	-0.667908	0.00678484
ENSG00000140564	FURIN	protein_coding	-0.666051	0.0181915
ENSG00000259917	HNRNPLP2	unprocessed_pseudogene	-0.665572	0.00186568
ENSG00000027075	PRKCH	protein_coding	-0.66401	0.000112446
ENSG00000132359	RAP1GAP2	protein_coding	-0.663768	0.00789111
ENSG00000173848	NET1	protein_coding	-0.66288	0.0229497
ENSG00000136770	DNAJC1	protein_coding	-0.662554	0.00021412
ENSG00000132906	CASP9	protein_coding	-0.661358	0.00443001
ENSG00000187860	CCDC157	protein_coding	-0.659803	0.0144909
ENSG00000134490	TMEM241	protein_coding	-0.659614	0.00251117
ENSG00000057657	PRDM1	protein_coding	-0.659345	0.00325536
ENSG00000275713	HIST1H2BH	protein_coding	-0.65926	0.0311714
ENSG00000147601	TERF1	protein_coding	-0.658913	0.000350465
ENSG00000100664	EIF5	protein_coding	-0.656608	0.0087224
ENSG00000068903	SIRT2	protein_coding	-0.656072	0.00134923
ENSG00000184678	HIST2H2BE	protein_coding	-0.655911	0.0341505
ENSG00000058600	POLR3E	protein_coding	-0.655908	0.0178841
ENSG00000173706	HEG1	protein_coding	-0.654788	0.00167554
ENSG00000264229	RNU4ATAC	snRNA	-0.653962	0.101266
ENSG00000176485	PLA2G16	protein_coding	-0.652932	0.00923363
ENSG00000082397	EPB41L3	protein_coding	-0.652836	0.0132373
ENSG00000115946	PNO1	protein_coding	-0.652476	0.00513965
ENSG00000155592	ZKSCAN2	protein_coding	-0.65224	0.00325893
ENSG00000180611	MB21D2	protein_coding	-0.65194	0.0979172
ENSG00000242247	ARFGAP3	protein_coding	-0.651804	0.00206112
ENSG00000173812	EIF1	protein_coding	-0.65097	0.0058644
ENSG00000116604	MEF2D	protein_coding	-0.650327	0.0160806
ENSG00000153814	JAZF1	protein_coding	-0.649915	0.00260639
ENSG00000186407	CD300E	protein_coding	-0.64846	0.0724814
ENSG00000157349	DDX19B	protein_coding	-0.647731	0.000317414
ENSG00000163877	SNIP1	protein_coding	-0.647561	0.00576587
ENSG00000187676	B3GLCT	protein_coding	-0.647135	0.0133939
ENSG00000182957	SPATA13	protein_coding	-0.646902	0.000921753
ENSG00000158006	PAFAH2	protein_coding	-0.64688	0.000707869
ENSG00000118689	FOXO3	protein_coding	-0.646453	0.00271874
ENSG00000257242	LINC01619	processed_transcript	-0.645129	0.0812515
ENSG00000178409	BEND3	protein_coding	-0.644664	0.0078477
ENSG00000167037	SGSM1	protein_coding	-0.64416	0.0205508
ENSG00000163376	KBTBD8	protein_coding	-0.644158	0.0365464
ENSG00000137100	DCTN3	protein_coding	-0.643801	0.000533153
ENSG00000198901	PRC1	protein_coding	-0.643231	0.0103992
ENSG00000179981	TSHZ1	protein_coding	-0.642347	0.000522467
ENSG00000164040	PGRMC2	protein_coding	-0.642214	0.0142236
ENSG00000141232	TOB1	protein_coding	-0.641287	0.0236873
ENSG00000101247	NDUFAF5	protein_coding	-0.640723	0.00370634
ENSG00000139946	PELI2	protein_coding	-0.640345	0.0130863
ENSG00000118276	B4GALT6	protein_coding	-0.640331	0.0148065
ENSG00000100600	LGMN	protein_coding	-0.639906	0.0180664
ENSG00000136875	PRPF4	protein_coding	-0.639804	0.00174536
ENSG00000145050	MANF	protein_coding	-0.639497	0.00889766
ENSG00000172115	CYCS	protein_coding	-0.638683	0.0155649
ENSG00000155366	RHOC	protein_coding	-0.638607	0.00503792
ENSG00000168003	SLC3A2	protein_coding	-0.638549	0.0062253
ENSG00000132475	H3F3B	protein_coding	-0.638442	0.0113736
ENSG00000112773	FAM46A	protein_coding	-0.638187	0.00877709
ENSG00000165997	ARL5B	protein_coding	-0.638113	0.0413544
ENSG00000124228	DDX27	protein_coding	-0.637733	0.00217332
ENSG00000155096	AZIN1	protein_coding	-0.636526	0.00731113
ENSG00000104824	HNRNPL	protein_coding	-0.635596	0.000629804
ENSG00000142634	EFHD2	protein_coding	-0.635061	0.0127857
ENSG00000165006	UBAP1	protein_coding	-0.633381	0.00419527
ENSG00000185947	ZNF267	protein_coding	-0.633163	0.0263433
ENSG00000136720	HS6ST1	protein_coding	-0.632811	0.00453989
ENSG00000134242	PTPN22	protein_coding	-0.631713	0.00733723
ENSG00000272449	RP3-395M20.12	lincRNA	-0.631327	0.0754072
ENSG00000125148	MT2A	protein_coding	-0.631276	0.0284494
ENSG00000067334	DNTTIP2	protein_coding	-0.630412	0.0208796
ENSG00000101773	RBBP8	protein_coding	-0.629632	0.0191424
ENSG00000242125	SNHG3	sense_intronic	-0.628827	0.0193651
ENSG00000138378	STAT4	protein_coding	-0.628629	0.00746154
ENSG00000169499	PLEKHA2	protein_coding	-0.62827	0.00672979
ENSG00000135604	STX11	protein_coding	-0.628201	0.0143699
ENSG00000101782	RIOK3	protein_coding	-0.628153	0.00561264
ENSG00000116337	AMPD2	protein_coding	-0.627586	0.0205657
ENSG00000121671	CRY2	protein_coding	-0.627037	0.00223186
ENSG00000151725	CENPU	protein_coding	-0.627001	0.0427996
ENSG00000106635	BCL7B	protein_coding	-0.626481	0.00534238
ENSG00000112029	FBXO5	protein_coding	-0.626466	0.0109798
ENSG00000131871	VIMP	protein_coding	-0.625155	0.00730595
ENSG00000170315	UBB	protein_coding	-0.624988	0.00337396
ENSG00000144136	SLC20A1	protein_coding	-0.624643	0.00205626
ENSG00000164574	GALNT10	protein_coding	-0.623466	0.000210776
ENSG00000155304	HSPA13	protein_coding	-0.622599	0.0434791
ENSG00000152454	ZNF256	protein_coding	-0.622175	0.0104788
ENSG00000105248	CCDC94	protein_coding	-0.621207	0.00925422
ENSG00000273559	CWC25	protein_coding	-0.621007	0.00563648
ENSG00000142731	PLK4	protein_coding	-0.620454	0.0192651
ENSG00000148175	STOM	protein_coding	-0.62026	0.0035809
ENSG00000255150	EID3	protein_coding	-0.619943	0.00665393
ENSG00000151729	SLC25A4	protein_coding	-0.619754	0.0178519
ENSG00000237499	RP11-356I2.4	antisense	-0.618921	0.0127218
ENSG00000068878	PSME4	protein_coding	-0.618796	0.0190769
ENSG00000100030	MAPK1	protein_coding	-0.618322	0.000897368
ENSG00000152217	SETBP1	protein_coding	-0.618016	0.00275915
ENSG00000160695	VPS11	protein_coding	-0.617827	0.000453935
ENSG00000233016	SNHG7	antisense	-0.617164	0.0234089
ENSG00000151239	TWF1	protein_coding	-0.617159	0.0290584
ENSG00000173545	ZNF622	protein_coding	-0.617011	0.00778357
ENSG00000198879	SFMBT2	protein_coding	-0.616217	0.00228885
ENSG00000027697	IFNGR1	protein_coding	-0.615753	0.0370136
ENSG00000141682	PMAIP1	protein_coding	-0.615195	0.0611259
ENSG00000075420	FNDC3B	protein_coding	-0.614185	0.00514811
ENSG00000077235	GTF3C1	protein_coding	-0.614045	0.00076356
ENSG00000170779	CDCA4	protein_coding	-0.613987	0.0101201
ENSG00000132773	TOE1	protein_coding	-0.613712	0.00922548
ENSG00000167996	FTH1	protein_coding	-0.613478	0.0165999
ENSG00000153094	BCL2L11	protein_coding	-0.6131	0.0159321
ENSG00000149260	CAPN5	protein_coding	-0.612855	0.0714295
ENSG00000081721	DUSP12	protein_coding	-0.611626	0.00660738
ENSG00000060558	GNA15	protein_coding	-0.611513	0.0451588
ENSG00000104331	IMPAD1	protein_coding	-0.611487	0.00671602
ENSG00000101367	MAPRE1	protein_coding	-0.611062	0.00479662
ENSG00000153563	CD8A	protein_coding	-0.610778	0.0472219
ENSG00000115165	CYTIP	protein_coding	-0.610722	0.0126692
ENSG00000010072	SPRTN	protein_coding	-0.610409	0.00739938
ENSG00000143622	RIT1	protein_coding	-0.61013	0.0216225
ENSG00000196747	HIST1H2AI	protein_coding	-0.610091	0.0709219
ENSG00000175104	TRAF6	protein_coding	-0.609481	0.00418571
ENSG00000180329	CCDC43	protein_coding	-0.60787	0.00872176
ENSG00000160908	ZNF394	protein_coding	-0.607218	0.00288045
ENSG00000162650	ATXN7L2	protein_coding	-0.606199	0.00808572
ENSG00000170677	SOCS6	protein_coding	-0.605361	0.0499153
ENSG00000119725	ZNF410	protein_coding	-0.60471	0.0102025
ENSG00000204070	SYS1	protein_coding	-0.604427	0.00325991
ENSG00000142303	ADAMTS10	protein_coding	-0.604075	0.0242896
ENSG00000111011	RSRC2	protein_coding	-0.603786	0.0121953
ENSG00000103126	AXIN1	protein_coding	-0.603737	0.00867408
ENSG00000082153	BZW1	protein_coding	-0.603636	0.0117032
ENSG00000134294	SLC38A2	protein_coding	-0.602619	0.0632771
ENSG00000137955	RABGGTB	protein_coding	-0.602412	0.00996221
ENSG00000167604	NFKBID	protein_coding	-0.601719	0.0972535
ENSG00000197903	HIST1H2BK	protein_coding	-0.6014	0.0405071
ENSG00000196586	MYO6	protein_coding	-0.601189	0.0482858
ENSG00000083444	PLOD1	protein_coding	-0.601113	0.00751467
ENSG00000154781	CCDC174	protein_coding	-0.601049	0.00861515
ENSG00000134308	YWHAQ	protein_coding	-0.600616	0.00686666
ENSG00000168152	THAP9	protein_coding	-0.600266	0.0412842
ENSG00000196914	ARHGEF12	protein_coding	-0.599801	0.0101705
ENSG00000122223	CD244	protein_coding	-0.599245	0.00356472
ENSG00000196646	ZNF136	protein_coding	-0.599198	0.00737496
ENSG00000127824	TUBA4A	protein_coding	-0.598934	0.0286229
ENSG00000169554	ZEB2	protein_coding	-0.598696	0.0248678
ENSG00000229619	MBNL1-AS1	antisense	-0.597365	0.0321171
ENSG00000170881	RNF139	protein_coding	-0.59625	0.0255967
ENSG00000052795	FNIP2	protein_coding	-0.596125	0.00910611
ENSG00000105409	ATP1A3	protein_coding	-0.596044	0.065063
ENSG00000198805	PNP	protein_coding	-0.596019	0.0702855
ENSG00000178502	KLHL11	protein_coding	-0.595769	0.00524768
ENSG00000086288	NME8	protein_coding	-0.595661	0.0112399
ENSG00000177426	TGIF1	protein_coding	-0.59452	0.0272091
ENSG00000225614	ZNF469	protein_coding	-0.594219	0.106557
ENSG00000143514	TP53BP2	protein_coding	-0.594117	0.0137524
ENSG00000166860	ZBTB39	protein_coding	-0.593159	0.00116962
ENSG00000279792	RP11-893F2.18	TEC	-0.592517	0.0409648
ENSG00000008083	JARID2	protein_coding	-0.592421	0.0141641
ENSG00000140398	NEIL1	protein_coding	-0.592147	0.0658268
ENSG00000034677	RNF19A	protein_coding	-0.590089	0.0173104
ENSG00000158470	B4GALT5	protein_coding	-0.589481	0.00618396
ENSG00000119446	RBM18	protein_coding	-0.589469	0.0178858
ENSG00000277161	PIGW	protein_coding	-0.5891	0.010221
ENSG00000253251	CTC-534A2.2	protein_coding	-0.588746	0.0444565
ENSG00000130775	THEMIS2	protein_coding	-0.588463	0.0179536
ENSG00000115956	PLEK	protein_coding	-0.587285	0.0105172
ENSG00000255112	CHMP1B	protein_coding	-0.587248	0.022241
ENSG00000163961	RNF168	protein_coding	-0.585693	0.0150777
ENSG00000119673	ACOT2	protein_coding	-0.585274	0.0175398
ENSG00000090432	MUL1	protein_coding	-0.584957	0.010367
ENSG00000135404	CD63	protein_coding	-0.584331	0.00950309
ENSG00000130598	TNNI2	protein_coding	-0.583902	0.0838627
ENSG00000104472	CHRAC1	protein_coding	-0.583174	0.0123594
ENSG00000109917	ZPR1	protein_coding	-0.582748	0.00673316
ENSG00000126581	BECN1	protein_coding	-0.582649	0.00277174
ENSG00000214174	AMZ2P1	transcribed_unprocessed_pseudogene	-0.581041	0.0250613
ENSG00000097021	ACOT7	protein_coding	-0.580583	0.0185519
ENSG00000162636	FAM102B	protein_coding	-0.580529	0.0423159
ENSG00000113013	HSPA9	protein_coding	-0.580523	0.0123395
ENSG00000167664	TMIGD2	protein_coding	-0.579388	0.0326915
ENSG00000121073	SLC35B1	protein_coding	-0.57818	0.00355607
ENSG00000204427	ABHD16A	protein_coding	-0.577586	0.00996224
ENSG00000159259	CHAF1B	protein_coding	-0.576949	0.00493253
ENSG00000189159	HN1	protein_coding	-0.576247	0.0130052
ENSG00000104856	RELB	protein_coding	-0.574201	0.0605578
ENSG00000151287	TEX30	protein_coding	-0.574129	0.0523758
ENSG00000006025	OSBPL7	protein_coding	-0.573421	0.0228778
ENSG00000115541	HSPE1	protein_coding	-0.571343	0.0665511
ENSG00000213585	VDAC1	protein_coding	-0.568582	0.0163172
ENSG00000207370	Y_RNA	misc_RNA	-0.567739	0.0729856
ENSG00000051596	THOC3	protein_coding	0.520843	0.0397075
ENSG00000252213	SNORA74	snoRNA	0.536332	0.0609806
ENSG00000213613	RP11-380G5.3	processed_pseudogene	0.549874	0.195007
ENSG00000170919	TPT1-AS1	processed_transcript	0.550891	0.0675129
ENSG00000233806	LINC01237	processed_transcript	0.562658	0.0258684
ENSG00000109944	C11orf63	protein_coding	0.56469	0.00980348
ENSG00000178104	PDE4DIP	protein_coding	0.565258	0.00714273
ENSG00000214226	C17orf67	protein_coding	0.567806	0.00883517
ENSG00000273221	RP5-1180E21.5	antisense	0.574809	0.0544775
ENSG00000144451	SPAG16	protein_coding	0.575622	0.00496665
ENSG00000198496	NBR2	transcribed_unprocessed_pseudogene	0.576833	0.023465
ENSG00000228782	CTD-2026D20.3	transcribed_unprocessed_pseudogene	0.57747	0.00726575
ENSG00000230438	SERPINB9P1	lincRNA	0.578695	0.0104593
ENSG00000185716	C16orf52	protein_coding	0.578827	0.0103117
ENSG00000213139	CRYGS	protein_coding	0.57907	0.00832236
ENSG00000251323	RP11-452H21.4	lincRNA	0.579202	0.0216981
ENSG00000198429	ZNF69	protein_coding	0.580605	0.00455111
ENSG00000080947	CROCCP3	transcribed_unprocessed_pseudogene	0.580986	0.0736002
ENSG00000197016	ZNF470	protein_coding	0.581234	0.0101911
ENSG00000176371	ZSCAN2	protein_coding	0.581863	0.00518218
ENSG00000112304	ACOT13	protein_coding	0.582344	0.0152676
ENSG00000107611	CUBN	protein_coding	0.583187	0.0225167
ENSG00000122986	HVCN1	protein_coding	0.583591	0.00485142
ENSG00000233355	CHRM3-AS2	antisense	0.5837	0.0294371
ENSG00000166436	TRIM66	protein_coding	0.583884	0.0315375
ENSG00000138829	FBN2	protein_coding	0.584212	0.0257964
ENSG00000028277	POU2F2	protein_coding	0.584783	0.0446564
ENSG00000205268	PDE7A	protein_coding	0.585357	0.0084087
ENSG00000145439	CBR4	protein_coding	0.586775	0.00702076
ENSG00000178038	ALS2CL	protein_coding	0.587191	0.0283997
ENSG00000248092	NNT-AS1	antisense	0.587445	0.00722392
ENSG00000176102	CSTF3	protein_coding	0.587468	0.00193207
ENSG00000281005	LINC00921	lincRNA	0.587483	0.00668136
ENSG00000144026	ZNF514	protein_coding	0.587865	0.0037427
ENSG00000231752	EMBP1	transcribed_unprocessed_pseudogene	0.588359	0.00992179
ENSG00000184307	ZDHHC23	protein_coding	0.588687	0.00700425
ENSG00000261428	RP11-16P6.1	antisense	0.589103	0.0127917
ENSG00000137038	TMEM261	protein_coding	0.589222	0.00614974
ENSG00000236144	TMEM147-AS1	antisense	0.589339	0.00853601
ENSG00000120696	KBTBD7	protein_coding	0.589442	0.0121211
ENSG00000280128	XXbac-BPG283O16.9	TEC	0.589856	0.0208626
ENSG00000135318	NT5E	protein_coding	0.58987	0.0747328
ENSG00000259959	RP11-121C2.2	lincRNA	0.59005	0.00809442
ENSG00000144935	TRPC1	protein_coding	0.590184	0.00714527
ENSG00000186666	BCDIN3D	protein_coding	0.590323	0.00314611
ENSG00000226328	NUP50-AS1	lincRNA	0.59069	0.0123716
ENSG00000172339	ALG14	protein_coding	0.59091	0.00284179
ENSG00000229715	EEF1DP3	transcribed_unprocessed_pseudogene	0.591376	0.032104
ENSG00000081148	IMPG2	protein_coding	0.592025	0.0293828
ENSG00000226822	RP11-356N1.2	lincRNA	0.592421	0.0831831
ENSG00000135363	LMO2	protein_coding	0.592565	0.00526539
ENSG00000197705	KLHL14	protein_coding	0.592763	0.101708
ENSG00000141098	GFOD2	protein_coding	0.593761	0.026
ENSG00000102738	MRPS31	protein_coding	0.594012	0.011491
ENSG00000270574	RP11-171I2.2	antisense	0.594825	0.00652095
ENSG00000186409	CCDC30	protein_coding	0.594959	0.016198
ENSG00000188321	ZNF559	protein_coding	0.596321	0.0112237
ENSG00000115423	DNAH6	protein_coding	0.59669	0.0403028
ENSG00000150540	HNMT	protein_coding	0.597785	0.0136974
ENSG00000145416	43891	protein_coding	0.597874	0.012291
ENSG00000127311	HELB	protein_coding	0.598185	0.00183411
ENSG00000111863	ADTRP	protein_coding	0.598274	0.0995408
ENSG00000281344	HELLPAR	macro_lncRNA	0.599769	0.0304445
ENSG00000196092	PAX5	protein_coding	0.59987	0.0902792
ENSG00000163328	GPR155	protein_coding	0.600512	0.000665792
ENSG00000137942	FNBP1L	protein_coding	0.602463	0.0176246
ENSG00000142405	NLRP12	protein_coding	0.602491	0.0260127
ENSG00000173214	MFSD4B	protein_coding	0.60291	0.00339241
ENSG00000246922	UBAP1L	protein_coding	0.607777	0.0306618
ENSG00000204789	ZNF204P	processed_pseudogene	0.608442	0.0149317
ENSG00000110768	GTF2H1	protein_coding	0.608498	0.000772718
ENSG00000150756	FAM173B	protein_coding	0.608501	0.00516122
ENSG00000116711	PLA2G4A	protein_coding	0.608647	0.00666301
ENSG00000111850	SMIM8	protein_coding	0.608869	0.00499606
ENSG00000147592	LACTB2	protein_coding	0.609275	0.00967114
ENSG00000196458	ZNF605	protein_coding	0.60967	0.00580916
ENSG00000139679	LPAR6	protein_coding	0.609899	0.0270796
ENSG00000250303	RP11-356J5.12	lincRNA	0.609919	0.012563
ENSG00000206053	HN1L	protein_coding	0.609952	0.001075
ENSG00000144645	OSBPL10	protein_coding	0.610061	0.0829267
ENSG00000111913	FAM65B	protein_coding	0.610107	0.00237405
ENSG00000197296	FITM2	protein_coding	0.611271	0.00563614
ENSG00000235194	PPP1R3E	protein_coding	0.61136	0.00310632
ENSG00000263482	ANTXRLP1	unprocessed_pseudogene	0.611863	0.034718
ENSG00000241014	RP11-244H3.1	processed_transcript	0.61221	0.0125483
ENSG00000257261	RP11-96H19.1	lincRNA	0.613197	0.0457806
ENSG00000104356	POP1	protein_coding	0.613587	0.00264657
ENSG00000270344	RP11-734K2.4	antisense	0.613602	0.00711807
ENSG00000011523	CEP68	protein_coding	0.613665	1.72417e-05
ENSG00000168026	TTC21A	protein_coding	0.615367	0.0167082
ENSG00000145365	TIFA	protein_coding	0.615697	0.0119539
ENSG00000227124	ZNF717	protein_coding	0.616498	0.00299693
ENSG00000260686	CTB-36H16.2	sense_overlapping	0.616748	0.0924025
ENSG00000236213	AC006369.2	antisense	0.617399	0.00982722
ENSG00000196967	ZNF585A	protein_coding	0.617652	0.00320161
ENSG00000080819	CPOX	protein_coding	0.618261	0.000254293
ENSG00000174136	RGMB	protein_coding	0.619188	0.00957535
ENSG00000205730	ITPRIPL2	protein_coding	0.619308	0.0132678
ENSG00000166971	AKTIP	protein_coding	0.619837	0.000933952
ENSG00000111879	FAM184A	protein_coding	0.620233	0.0615557
ENSG00000113749	HRH2	protein_coding	0.620715	0.035396
ENSG00000148690	FRA10AC1	protein_coding	0.620716	0.00206093
ENSG00000177425	PAWR	protein_coding	0.620969	0.0329548
ENSG00000116205	TCEANC2	protein_coding	0.621244	0.00530778
ENSG00000154358	OBSCN	protein_coding	0.623505	0.078104
ENSG00000189144	ZNF573	protein_coding	0.623644	0.00142513
ENSG00000255837	TAS2R20	protein_coding	0.62391	0.0366013
ENSG00000114739	ACVR2B	protein_coding	0.625277	0.00449377
ENSG00000120526	NUDCD1	protein_coding	0.625733	0.0145077
ENSG00000177663	IL17RA	protein_coding	0.625997	0.00800725
ENSG00000152894	PTPRK	protein_coding	0.6261	0.0874413
ENSG00000105829	BET1	protein_coding	0.626828	0.0014252
ENSG00000073605	GSDMB	protein_coding	0.6271	0.0289993
ENSG00000115904	SOS1	protein_coding	0.627585	0.00515399
ENSG00000145723	GIN1	protein_coding	0.628305	0.0121517
ENSG00000197782	ZNF780A	protein_coding	0.628495	0.00427643
ENSG00000035720	STAP1	protein_coding	0.629226	0.0455185
ENSG00000246263	UBR5-AS1	antisense	0.62954	0.00249016
ENSG00000198440	ZNF583	protein_coding	0.629791	0.00561149
ENSG00000076258	FMO4	protein_coding	0.630399	0.0054967
ENSG00000228956	SATB1-AS1	processed_transcript	0.632812	0.00702687
ENSG00000141219	C17orf80	protein_coding	0.633585	0.00448806
ENSG00000138756	BMP2K	protein_coding	0.634164	0.00242993
ENSG00000196873	CBWD3	protein_coding	0.634399	0.00289867
ENSG00000116990	MYCL	protein_coding	0.634776	0.014798
ENSG00000272335	RP11-53O19.3	lincRNA	0.635223	0.00711773
ENSG00000211788	TRAV13-1	TR_V_gene	0.635465	0.0233766
ENSG00000180822	PSMG4	protein_coding	0.636382	0.00142716
ENSG00000204713	TRIM27	protein_coding	0.637155	0.000582595
ENSG00000125703	ATG4C	protein_coding	0.637209	0.0100444
ENSG00000196284	SUPT3H	protein_coding	0.637819	0.00855579
ENSG00000108797	CNTNAP1	protein_coding	0.638545	0.055225
ENSG00000106133	NSUN5P2	transcribed_unprocessed_pseudogene	0.63897	0.0173828
ENSG00000154079	SDHAF4	protein_coding	0.639496	0.0113748
ENSG00000154743	TSEN2	protein_coding	0.639885	0.000141628
ENSG00000197841	ZNF181	protein_coding	0.641347	0.0139851
ENSG00000198270	TMEM116	protein_coding	0.642	0.00108671
ENSG00000266962	RP11-400F19.6	antisense	0.642492	0.00806625
ENSG00000177301	KCNA2	protein_coding	0.643832	0.0424372
ENSG00000090447	TFAP4	protein_coding	0.645682	0.0270725
ENSG00000153896	ZNF599	protein_coding	0.646625	0.00040039
ENSG00000175449	RFESD	protein_coding	0.647191	0.00425859
ENSG00000206530	CFAP44	protein_coding	0.648007	0.00257299
ENSG00000101417	PXMP4	protein_coding	0.649866	0.00343039
ENSG00000166762	CATSPER2	protein_coding	0.650413	0.0178141
ENSG00000243943	ZNF512	protein_coding	0.650882	0.000660445
ENSG00000196670	ZFP62	protein_coding	0.65198	0.000472052
ENSG00000138380	CARF	protein_coding	0.652986	0.00032528
ENSG00000157978	LDLRAP1	protein_coding	0.653899	0.00749389
ENSG00000267040	RP11-35G9.3	antisense	0.654005	0.003277
ENSG00000173614	NMNAT1	protein_coding	0.654532	0.00726614
ENSG00000246898	LINC00920	lincRNA	0.6549	0.0692053
ENSG00000206344	HCG27	protein_coding	0.655317	0.0017633
ENSG00000114948	ADAM23	protein_coding	0.656121	0.102381
ENSG00000228784	LINC00954	lincRNA	0.656207	0.00278648
ENSG00000196981	WDR5B	protein_coding	0.656237	0.00300903
ENSG00000178977	LINC00324	lincRNA	0.656614	0.002204
ENSG00000196290	NIF3L1	protein_coding	0.657408	0.000198951
ENSG00000187554	TLR5	protein_coding	0.657646	0.0180092
ENSG00000049883	PTCD2	protein_coding	0.657966	0.000239705
ENSG00000164241	C5orf63	protein_coding	0.658185	0.00469955
ENSG00000161010	C5orf45	protein_coding	0.658722	0.0142292
ENSG00000197162	ZNF785	protein_coding	0.658741	0.0318653
ENSG00000164398	ACSL6	protein_coding	0.659482	0.00749498
ENSG00000211795	TRAV8-6	TR_V_gene	0.659542	0.00745946
ENSG00000133985	TTC9	protein_coding	0.659623	0.00418475
ENSG00000184371	CSF1	protein_coding	0.660283	0.0414932
ENSG00000226419	SLC16A1-AS1	antisense	0.661124	0.00372458
ENSG00000245937	LINC01184	lincRNA	0.661681	0.000398042
ENSG00000143315	PIGM	protein_coding	0.661886	0.000445091
ENSG00000259972	AC009120.6	processed_transcript	0.663549	0.00560642
ENSG00000273373	RP5-1074L1.4	antisense	0.664782	0.0141227
ENSG00000196187	TMEM63A	protein_coding	0.665109	0.015227
ENSG00000104427	ZC2HC1A	protein_coding	0.665243	0.012056
ENSG00000155657	TTN	protein_coding	0.665753	0.00679338
ENSG00000198736	MSRB1	protein_coding	0.668877	0.00783728
ENSG00000100211	CBY1	protein_coding	0.669068	0.00222739
ENSG00000174946	GPR171	protein_coding	0.669188	0.0399974
ENSG00000156042	CFAP70	protein_coding	0.66964	0.00108672
ENSG00000197457	STMN3	protein_coding	0.669892	0.00790694
ENSG00000268516	CTD-3138B18.5	antisense	0.670458	0.00863833
ENSG00000212126	TAS2R50	protein_coding	0.670474	0.0338038
ENSG00000183340	JRKL	protein_coding	0.671032	0.0035038
ENSG00000162959	MEMO1	protein_coding	0.672219	0.00351096
ENSG00000165490	DDIAS	protein_coding	0.673569	0.00960365
ENSG00000261366	MANEA-AS1	antisense	0.673716	0.0100233
ENSG00000268471	MIR4453	lincRNA	0.676453	0.000463009
ENSG00000186205	43891	protein_coding	0.677098	0.00912533
ENSG00000184005	ST6GALNAC3	protein_coding	0.678005	0.00822592
ENSG00000176273	SLC35G1	protein_coding	0.67899	0.000353058
ENSG00000242094	FOXP1-IT1	sense_intronic	0.679964	0.00795304
ENSG00000122435	TRMT13	protein_coding	0.680052	0.00175494
ENSG00000162836	ACP6	protein_coding	0.680194	0.00168875
ENSG00000279598	RP11-65L3.3	TEC	0.680478	0.0026172
ENSG00000162222	TTC9C	protein_coding	0.680815	0.000353214
ENSG00000166845	C18orf54	protein_coding	0.681238	0.00235247
ENSG00000275131	CH17-472G23.4	transcribed_unprocessed_pseudogene	0.681445	0.00102152
ENSG00000170734	POLH	protein_coding	0.681657	0.00028655
ENSG00000117322	CR2	protein_coding	0.68291	0.064644
ENSG00000189298	ZKSCAN3	protein_coding	0.685959	0.00282375
ENSG00000064763	FAR2	protein_coding	0.686039	0.000437506
ENSG00000139193	CD27	protein_coding	0.687794	0.0212869
ENSG00000170089	RP11-423H2.1	transcribed_unprocessed_pseudogene	0.68818	0.00089769
ENSG00000183309	ZNF623	protein_coding	0.689775	0.000366018
ENSG00000273329	RP11-448A19.1	lincRNA	0.690357	0.00268474
ENSG00000229180	GS1-124K5.11	lincRNA	0.692211	0.0946339
ENSG00000197937	ZNF347	protein_coding	0.69228	0.00120785
ENSG00000152147	GEMIN6	protein_coding	0.692329	0.00149028
ENSG00000065357	DGKA	protein_coding	0.693027	0.000253191
ENSG00000249859	PVT1	lincRNA	0.69418	0.00237975
ENSG00000204856	FAM216A	protein_coding	0.694637	0.000227085
ENSG00000213694	S1PR3	protein_coding	0.694808	0.0388939
ENSG00000152689	RASGRP3	protein_coding	0.694825	0.00546102
ENSG00000073331	ALPK1	protein_coding	0.695336	0.000205169
ENSG00000185220	PGBD2	protein_coding	0.696593	0.000956796
ENSG00000225948	RP11-554I8.1	lincRNA	0.697932	0.0223221
ENSG00000157303	SUSD3	protein_coding	0.698229	0.000548728
ENSG00000119866	BCL11A	protein_coding	0.698824	0.00202586
ENSG00000185129	PURA	protein_coding	0.700184	0.000351161
ENSG00000120925	RNF170	protein_coding	0.700351	0.00015755
ENSG00000048052	HDAC9	protein_coding	0.70056	0.00148166
ENSG00000272498	RP11-415F23.3	antisense	0.701749	0.0133593
ENSG00000203872	C6orf163	protein_coding	0.702028	0.00373896
ENSG00000257151	PWAR6	lincRNA	0.702618	0.0126725
ENSG00000247982	LINC00926	lincRNA	0.703488	0.0374279
ENSG00000205808	PLPP6	protein_coding	0.703962	0.000462703
ENSG00000171097	KYAT1	protein_coding	0.705055	0.00349069
ENSG00000160321	ZNF208	protein_coding	0.706508	0.0345806
ENSG00000277539	RP11-298C2.1	sense_intronic	0.706873	0.0180999
ENSG00000147457	CHMP7	protein_coding	0.706886	6.67526e-05
ENSG00000274349	ZNF658	protein_coding	0.706929	0.00646095
ENSG00000143409	FAM63A	protein_coding	0.706933	0.0153728
ENSG00000180509	KCNE1	protein_coding	0.707485	0.0633289
ENSG00000196678	ERI2	protein_coding	0.707556	0.00211377
ENSG00000140543	DET1	protein_coding	0.708087	0.000272416
ENSG00000229153	EPHA1-AS1	antisense	0.711722	0.00814629
ENSG00000261490	RP11-448G15.3	sense_overlapping	0.711992	0.000605031
ENSG00000164086	DUSP7	protein_coding	0.712316	0.00622657
ENSG00000092529	CAPN3	protein_coding	0.712407	0.0147363
ENSG00000196172	ZNF681	protein_coding	0.712566	0.0118858
ENSG00000229127	AC007038.7	antisense	0.713388	0.00309469
ENSG00000012124	CD22	protein_coding	0.714644	0.0324736
ENSG00000212125	TAS2R15P	processed_pseudogene	0.714843	0.00586267
ENSG00000007312	CD79B	protein_coding	0.716232	0.012571
ENSG00000204305	AGER	protein_coding	0.716234	0.0256872
ENSG00000278864	RP11-45M22.2	TEC	0.718626	0.0164414
ENSG00000180787	ZFP3	protein_coding	0.720978	0.000112521
ENSG00000278897	AC020951.1	TEC	0.722331	0.00360821
ENSG00000272529	RP11-415F23.4	antisense	0.722704	0.00701527
ENSG00000261799	RP11-283I3.6	sense_overlapping	0.72348	0.000284032
ENSG00000138795	LEF1	protein_coding	0.72448	0.00209759
ENSG00000172578	KLHL6	protein_coding	0.725175	2.302e-05
ENSG00000010165	METTL13	protein_coding	0.726455	0.00065451
ENSG00000269918	AF131215.9	sense_intronic	0.727052	0.00134607
ENSG00000110777	POU2AF1	protein_coding	0.728844	0.0199475
ENSG00000269001	CTD-2245F17.3	transcribed_unprocessed_pseudogene	0.730266	0.0117887
ENSG00000127328	RAB3IP	protein_coding	0.731099	4.27426e-05
ENSG00000230487	PSMG3-AS1	lincRNA	0.734132	0.0187507
ENSG00000135211	TMEM60	protein_coding	0.73548	0.00086007
ENSG00000181619	GPR135	protein_coding	0.736595	0.0043994
ENSG00000279722	RP11-44F14.6	TEC	0.737959	0.00360262
ENSG00000124786	SLC35B3	protein_coding	0.737981	3.06615e-05
ENSG00000105497	ZNF175	protein_coding	0.738052	0.000148899
ENSG00000172086	KRCC1	protein_coding	0.738663	0.00568185
ENSG00000233184	RP11-421L21.3	antisense	0.742015	0.000305243
ENSG00000274925	CTD-2547G23.4	lincRNA	0.742304	0.00456103
ENSG00000131634	TMEM204	protein_coding	0.74246	0.00280526
ENSG00000161912	ADCY10P1	transcribed_unprocessed_pseudogene	0.74354	0.000392099
ENSG00000119640	ACYP1	protein_coding	0.743752	0.00185376
ENSG00000174130	TLR6	protein_coding	0.743835	0.000156184
ENSG00000095585	BLNK	protein_coding	0.745728	0.0119547
ENSG00000254286	RP11-89K10.1	antisense	0.745811	0.000403801
ENSG00000128872	TMOD2	protein_coding	0.746807	0.000344248
ENSG00000164011	ZNF691	protein_coding	0.747056	0.000456482
ENSG00000138175	ARL3	protein_coding	0.74756	1.61201e-05
ENSG00000160712	IL6R	protein_coding	0.749286	4.08524e-05
ENSG00000166965	RCCD1	protein_coding	0.751763	0.00063898
ENSG00000277406	CH17-385C13.2	unprocessed_pseudogene	0.753273	0.00926123
ENSG00000236977	ANKRD44-IT1	sense_intronic	0.754031	0.00404901
ENSG00000165118	C9orf64	protein_coding	0.756013	0.0117361
ENSG00000182010	RTKN2	protein_coding	0.756206	0.020811
ENSG00000125863	MKKS	protein_coding	0.757236	0.000583811
ENSG00000175414	ARL10	protein_coding	0.760551	0.00199414
ENSG00000204650	CRHR1-IT1	processed_transcript	0.761518	0.0072299
ENSG00000040633	PHF23	protein_coding	0.762793	0.00104864
ENSG00000142065	ZFP14	protein_coding	0.763129	3.91717e-05
ENSG00000183723	CMTM4	protein_coding	0.763662	0.00241151
ENSG00000272807	RP11-260M2.1	antisense	0.764717	0.00656312
ENSG00000172322	CLEC12A	protein_coding	0.764973	0.00636732
ENSG00000212127	TAS2R14	protein_coding	0.765889	0.00459276
ENSG00000281100	RP11-640L9.2	TEC	0.765964	0.00306723
ENSG00000224505	AC002117.1	antisense	0.766499	0.000355603
ENSG00000188868	ZNF563	protein_coding	0.76785	0.000907428
ENSG00000248508	SRP14-AS1	lincRNA	0.769353	0.00427422
ENSG00000117009	KMO	protein_coding	0.771086	0.00937329
ENSG00000123870	ZNF137P	transcribed_unprocessed_pseudogene	0.773079	0.000825443
ENSG00000179240	RP11-111M22.2	protein_coding	0.773603	0.000243392
ENSG00000254463	RP11-484D2.3	processed_pseudogene	0.774494	0.0050689
ENSG00000188822	CNR2	protein_coding	0.775624	0.00941804
ENSG00000167637	ZNF283	protein_coding	0.77668	6.2924e-05
ENSG00000143457	GOLPH3L	protein_coding	0.778056	0.00194301
ENSG00000160185	UBASH3A	protein_coding	0.779981	0.000305491
ENSG00000120253	NUP43	protein_coding	0.78146	5.42294e-05
ENSG00000213963	AC074286.1	sense_overlapping	0.781548	0.00292712
ENSG00000226777	FAM30A	lincRNA	0.78223	0.0214259
ENSG00000227507	LTB	protein_coding	0.783222	0.0033999
ENSG00000282961	PRNCR1	lincRNA	0.783462	0.00141768
ENSG00000156738	MS4A1	protein_coding	0.783735	0.0371258
ENSG00000079950	STX7	protein_coding	0.785365	0.000136579
ENSG00000197013	ZNF429	protein_coding	0.787468	0.00169712
ENSG00000179715	PCED1B	protein_coding	0.787899	0.000262541
ENSG00000185745	IFIT1	protein_coding	0.788597	0.068956
ENSG00000240288	GHRLOS	antisense	0.789147	0.00407677
ENSG00000166704	ZNF606	protein_coding	0.78934	3.39553e-06
ENSG00000135828	RNASEL	protein_coding	0.789399	7.22709e-05
ENSG00000186812	ZNF397	protein_coding	0.78956	2.67672e-05
ENSG00000133805	AMPD3	protein_coding	0.790637	2.89576e-06
ENSG00000263276	RP11-96D1.10	sense_overlapping	0.790722	0.0140257
ENSG00000135218	CD36	protein_coding	0.791275	0.00122247
ENSG00000151743	AMN1	protein_coding	0.7914	4.9555e-06
ENSG00000091106	NLRC4	protein_coding	0.791815	0.00203906
ENSG00000261770	CTC-459F4.1	lincRNA	0.792685	0.00288293
ENSG00000160791	CCR5	protein_coding	0.796049	0.00269078
ENSG00000187912	CLEC17A	protein_coding	0.797844	0.0152722
ENSG00000182183	FAM159A	protein_coding	0.797988	0.000424904
ENSG00000156398	SFXN2	protein_coding	0.798571	0.00112918
ENSG00000009790	TRAF3IP3	protein_coding	0.799171	4.07419e-05
ENSG00000029639	TFB1M	protein_coding	0.800337	5.65974e-05
ENSG00000170074	FAM153A	protein_coding	0.80198	0.0128788
ENSG00000280153	RP11-876N24.3	TEC	0.802914	0.0104425
ENSG00000237945	LINC00649	antisense	0.803418	0.0025135
ENSG00000235111	RP1-29C18.8	sense_intronic	0.803504	0.0809309
ENSG00000244627	RP3-449O17.1	transcribed_unprocessed_pseudogene	0.804426	0.000855747
ENSG00000167840	ZNF232	protein_coding	0.806461	0.000291909
ENSG00000178700	DHFR2	protein_coding	0.806742	0.000268191
ENSG00000008516	MMP25	protein_coding	0.809328	0.0672161
ENSG00000237943	PRKCQ-AS1	processed_transcript	0.812844	0.000180916
ENSG00000280739	EIF1B-AS1	processed_transcript	0.812932	0.000442578
ENSG00000082293	COL19A1	protein_coding	0.813604	0.035539
ENSG00000213203	GIMAP1	protein_coding	0.821639	0.000576081
ENSG00000272750	RP11-378J18.8	antisense	0.822275	0.00330551
ENSG00000163534	FCRL1	protein_coding	0.823093	0.029329
ENSG00000157734	SNX22	protein_coding	0.829146	0.0144623
ENSG00000134460	IL2RA	protein_coding	0.832093	0.000333062
ENSG00000148468	FAM171A1	protein_coding	0.834201	0.00134204
ENSG00000211787	TRAV8-3	TR_V_gene	0.835187	0.00054588
ENSG00000234684	SDCBP2-AS1	antisense	0.837976	2.04199e-05
ENSG00000103351	CLUAP1	protein_coding	0.838024	9.49068e-05
ENSG00000201217	Y_RNA	misc_RNA	0.83858	0.00583271
ENSG00000235750	KIAA0040	protein_coding	0.839009	0.000189327
ENSG00000121486	TRMT1L	protein_coding	0.839739	7.17516e-05
ENSG00000110844	PRPF40B	protein_coding	0.839895	0.000481909
ENSG00000243107	AC000120.7	sense_overlapping	0.840365	0.00100952
ENSG00000270049	RP11-297D21.4	antisense	0.840501	0.00612896
ENSG00000204623	ZNRD1ASP	transcribed_unitary_pseudogene	0.840663	7.68072e-05
ENSG00000254685	FPGT	protein_coding	0.843193	0.000270345
ENSG00000246067	RAB30-AS1	lincRNA	0.844558	1.22609e-05
ENSG00000185875	THNSL1	protein_coding	0.845101	0.000189705
ENSG00000237940	AC093642.3	lincRNA	0.847217	0.00892681
ENSG00000081059	TCF7	protein_coding	0.849308	0.000135303
ENSG00000019991	HGF	protein_coding	0.851131	0.000266536
ENSG00000204852	TCTN1	protein_coding	0.854436	3.13029e-05
ENSG00000156239	N6AMT1	protein_coding	0.855111	1.12131e-05
ENSG00000089012	SIRPG	protein_coding	0.855868	0.00048678
ENSG00000249825	CTD-2201I18.1	antisense	0.856829	0.00163599
ENSG00000105967	TFEC	protein_coding	0.860289	0.0004665
ENSG00000204611	ZNF616	protein_coding	0.861044	0.000237348
ENSG00000267702	RP11-53B2.2	sense_intronic	0.866739	0.00143953
ENSG00000133561	GIMAP6	protein_coding	0.868149	0.000159019
ENSG00000143297	FCRL5	protein_coding	0.871719	0.0386835
ENSG00000261824	LINC00662	lincRNA	0.873784	7.67041e-07
ENSG00000152213	ARL11	protein_coding	0.874596	0.000191529
ENSG00000280237	MIR4697HG	TEC	0.87974	0.00421669
ENSG00000138061	CYP1B1	protein_coding	0.880187	0.00201098
ENSG00000117090	SLAMF1	protein_coding	0.882923	2.61789e-05
ENSG00000179941	BBS10	protein_coding	0.884351	0.000183383
ENSG00000133574	GIMAP4	protein_coding	0.888145	0.00161444
ENSG00000241106	HLA-DOB	protein_coding	0.888173	0.000940405
ENSG00000215271	HOMEZ	protein_coding	0.889561	0.000112026
ENSG00000163563	MNDA	protein_coding	0.89181	0.00480205
ENSG00000070371	CLTCL1	protein_coding	0.896144	0.000320228
ENSG00000270127	RP11-526I2.5	lincRNA	0.898564	0.0152069
ENSG00000136997	MYC	protein_coding	0.899645	0.000537898
ENSG00000164124	TMEM144	protein_coding	0.903606	0.00618338
ENSG00000121858	TNFSF10	protein_coding	0.90635	0.00270721
ENSG00000198105	ZNF248	protein_coding	0.90714	8.58368e-06
ENSG00000280734	LINC01232	processed_transcript	0.907671	8.01055e-05
ENSG00000204923	FBXO48	protein_coding	0.909312	8.94473e-06
ENSG00000240859	AC093627.10	lincRNA	0.913813	0.000625443
ENSG00000161048	NAPEPLD	protein_coding	0.926253	4.74213e-05
ENSG00000255847	RP11-167N4.2	antisense	0.928815	0.00534547
ENSG00000187187	ZNF546	protein_coding	0.929264	5.91617e-07
ENSG00000180139	ACTA2-AS1	antisense	0.930728	0.000118283
ENSG00000127954	STEAP4	protein_coding	0.930798	0.00432346
ENSG00000182700	IGIP	protein_coding	0.93586	8.47419e-06
ENSG00000263002	ZNF234	protein_coding	0.943109	1.1677e-05
ENSG00000236901	MIR600HG	sense_intronic	0.946913	0.000268349
ENSG00000073756	PTGS2	protein_coding	0.948758	0.0357322
ENSG00000262514	RP11-96D1.9	sense_intronic	0.950766	0.0114832
ENSG00000174500	GCSAM	protein_coding	0.952295	0.00305954
ENSG00000112782	CLIC5	protein_coding	0.955777	3.23691e-05
ENSG00000178966	RMI1	protein_coding	0.955968	1.69985e-05
ENSG00000163568	AIM2	protein_coding	0.957418	0.00132857
ENSG00000139174	PRICKLE1	protein_coding	0.95866	0.000382588
ENSG00000272398	CD24	protein_coding	0.962083	0.0325647
ENSG00000161298	ZNF382	protein_coding	0.963046	4.6475e-06
ENSG00000173208	ABCD2	protein_coding	0.969975	0.00064892
ENSG00000275481	RP11-474P2.6	lincRNA	0.971895	0.000869439
ENSG00000246084	CTD-2506J14.1	lincRNA	0.974081	3.6203e-05
ENSG00000128000	ZNF780B	protein_coding	0.97864	3.05749e-07
ENSG00000163406	SLC15A2	protein_coding	0.979092	0.000250149
ENSG00000269069	CTC-471F3.5	processed_pseudogene	0.981183	3.20289e-05
ENSG00000132704	FCRL2	protein_coding	0.981405	0.0072071
ENSG00000211856	TRAJ33	TR_J_gene	0.984272	0.000132171
ENSG00000184226	PCDH9	protein_coding	0.989756	0.011367
ENSG00000279277	RP11-861A13.3	TEC	0.989894	3.35725e-05
ENSG00000232021	LEF1-AS1	processed_transcript	0.99152	0.000289909
ENSG00000211861	TRAJ28	TR_J_gene	1.00476	2.03081e-05
ENSG00000153140	CETN3	protein_coding	1.0102	2.8839e-05
ENSG00000123700	KCNJ2	protein_coding	1.01129	0.0200306
ENSG00000198121	LPAR1	protein_coding	1.01953	0.00253203
ENSG00000254936	AF131215.3	sense_intronic	1.02261	0.000546958
ENSG00000212128	TAS2R13	protein_coding	1.02592	0.000157512
ENSG00000211870	TRAJ19	TR_J_gene	1.03986	4.50667e-05
ENSG00000211877	TRAJ12	TR_J_gene	1.04029	7.22269e-05
ENSG00000102886	GDPD3	protein_coding	1.04174	0.00157259
ENSG00000248429	RP11-597D13.9	antisense	1.04523	0.00227735
ENSG00000246223	LINC01550	lincRNA	1.04802	4.0489e-05
ENSG00000166343	MSS51	protein_coding	1.0509	0.000113177
ENSG00000260461	RP11-541N10.3	sense_overlapping	1.05216	3.77173e-05
ENSG00000146904	EPHA1	protein_coding	1.05984	3.60068e-05
ENSG00000123405	NFE2	protein_coding	1.06051	0.000819695
ENSG00000175857	GAPT	protein_coding	1.06646	6.7329e-05
ENSG00000136630	HLX	protein_coding	1.07015	0.0021311
ENSG00000211875	TRAJ14	TR_J_gene	1.07366	2.00131e-05
ENSG00000137078	SIT1	protein_coding	1.07464	4.78729e-05
ENSG00000211872	TRAJ17	TR_J_gene	1.07568	8.45282e-06
ENSG00000196329	GIMAP5	protein_coding	1.08285	1.21881e-05
ENSG00000111846	GCNT2	protein_coding	1.08523	7.26015e-05
ENSG00000254556	AF131215.4	sense_intronic	1.08596	3.67287e-05
ENSG00000246790	RP11-730K11.1	antisense	1.09301	3.4462e-05
ENSG00000211884	TRAJ5	TR_J_gene	1.09495	2.70696e-06
ENSG00000143365	RORC	protein_coding	1.10135	0.00137163
ENSG00000111728	ST8SIA1	protein_coding	1.10146	3.02726e-06
ENSG00000235532	LINC00402	lincRNA	1.11781	3.97197e-05
ENSG00000179144	GIMAP7	protein_coding	1.1255	3.09586e-06
ENSG00000267575	CTC-459F4.3	lincRNA	1.13368	7.40905e-08
ENSG00000213865	C8orf44	protein_coding	1.1431	1.15807e-06
ENSG00000266019	MIR3609	miRNA	1.16604	0.000823677
ENSG00000181631	P2RY13	protein_coding	1.16687	0.00158108
ENSG00000245164	LINC00861	lincRNA	1.16977	1.75327e-05
ENSG00000163154	TNFAIP8L2	protein_coding	1.17641	2.31165e-05
ENSG00000122877	EGR2	protein_coding	1.18056	0.0145672
ENSG00000114737	CISH	protein_coding	1.18717	7.89144e-05
ENSG00000151490	PTPRO	protein_coding	1.20296	1.1734e-08
ENSG00000211868	TRAJ21	TR_J_gene	1.20933	1.00263e-05
ENSG00000211882	TRAJ7	TR_J_gene	1.21243	1.07445e-07
ENSG00000170915	PAQR8	protein_coding	1.24011	6.76181e-06
ENSG00000171115	GIMAP8	protein_coding	1.24373	2.36954e-05
ENSG00000163606	CD200R1	protein_coding	1.25195	1.27495e-05
ENSG00000272356	RP5-1112D6.8	antisense	1.26496	4.32071e-05
ENSG00000255733	IFNG-AS1	antisense	1.26727	3.30376e-05
ENSG00000186265	BTLA	protein_coding	1.28641	2.67702e-06
ENSG00000263327	TAPT1-AS1	antisense	1.29756	1.48979e-07
ENSG00000180626	ZNF594	protein_coding	1.31997	9.50005e-09
ENSG00000183691	NOG	protein_coding	1.33533	7.3057e-05
ENSG00000260711	RP11-747H7.3	sense_intronic	1.3678	1.22261e-06
ENSG00000174123	TLR10	protein_coding	1.36868	4.56055e-05
ENSG00000173114	LRRN3	protein_coding	1.43887	0.00940857
ENSG00000121807	CCR2	protein_coding	1.51511	8.99159e-06
ENSG00000238113	LINC01410	lincRNA	1.52757	9.46441e-07
ENSG00000134061	CD180	protein_coding	1.60783	3.93395e-08
ENSG00000261326	LINC01355	lincRNA	1.83252	5.93335e-08
ENSG00000281106	RP11-327P2.7	protein_coding	2.24316	3.16477e-08
