# Supplementary material for: Sex-Dependent Transcriptional Changes in Response to Stress in Patients with Myalgic Encephalomyelitis/Chronic Fatigue Syndrome: A Pilot Project
Source: Int J Mol Sci. 2023 Jun 17;24(12):10255. doi: 10.3390/ijms241210255 (PMC10299261; doi:10.3390/ijms241210255)
Supplement: Supplementary file 1 [file ijms-24-10255-s001.zip › Supplementary Table S3_Rev.xlsx]

## Sheet: Sheet1
Supplementary Table S3. Differentially expressed genes in ME/CFS males between 4 hours post maximal exertion (T2) and maximal exertion (T1)
Ensembl ID	Associated Gene Name	Gene type	Log2(Fold Change)	False Discovery Rate	Percentage of ME/CFS males with this change
ENSG00000119508	NR4A3	protein_coding	-3.04012	8.71784e-07	92.3
ENSG00000103257	SLC7A5	protein_coding	-2.91085	5.84876e-11	100
ENSG00000175197	DDIT3	protein_coding	-2.76409	1.75677e-09	84.6154
ENSG00000095794	CREM	protein_coding	-2.43158	5.11209e-09	92.3077
ENSG00000156966	B3GNT7	protein_coding	-2.2787	5.53623e-09	100
ENSG00000044574	HSPA5	protein_coding	-2.21535	8.76352e-09	92.3077
ENSG00000119986	AVPI1	protein_coding	-2.2126	4.60473e-08	92.3077
ENSG00000185022	MAFF	protein_coding	-2.17683	5.78355e-10	100
ENSG00000229644	NAMPTP1	processed_pseudogene	-2.17097	5.3687e-06	92.3077
ENSG00000090104	RGS1	protein_coding	-2.16665	9.2228e-05	92.3077
ENSG00000161835	GRASP	protein_coding	-2.16045	4.6298e-08	100
ENSG00000101665	SMAD7	protein_coding	-2.13879	8.55605e-09	100
ENSG00000130844	ZNF331	protein_coding	-2.11217	3.80562e-07	92.3077
ENSG00000146072	TNFRSF21	protein_coding	-2.07061	1.80405e-08	100
ENSG00000240403	KIR3DL2	protein_coding	-2.06362	1.10187e-06	100
ENSG00000275302	CCL4	protein_coding	-1.9112	9.35874e-06	92.3077
ENSG00000165029	ABCA1	protein_coding	-1.90689	4.6279e-05	76.9231
ENSG00000120875	DUSP4	protein_coding	-1.89081	0.000207236	92.3077
ENSG00000184545	DUSP8	protein_coding	-1.84652	2.08584e-06	92.3077
ENSG00000109321	AREG	protein_coding	-1.84137	2.53429e-05	84.6154
ENSG00000176845	METRNL	protein_coding	-1.83531	6.1133e-08	100
ENSG00000113448	PDE4D	protein_coding	-1.82338	5.14928e-08	92.3077
ENSG00000116285	ERRFI1	protein_coding	-1.78015	2.00111e-07	100
ENSG00000057704	TMCC3	protein_coding	-1.76454	7.65582e-09	92.3077
ENSG00000218018	RP4-800J21.3	antisense	-1.74155	8.04071e-10	100
ENSG00000136603	SKIL	protein_coding	-1.66686	0.000105177	92.3077
ENSG00000176105	YES1	protein_coding	-1.66211	1.88163e-08	100
ENSG00000139289	PHLDA1	protein_coding	-1.65538	0.000104028	92.3077
ENSG00000038945	MSR1	protein_coding	-1.64609	0.00349626	92.3077
ENSG00000145632	PLK2	protein_coding	-1.64372	0.00401706	76.9231
ENSG00000171617	ENC1	protein_coding	-1.63695	3.12381e-08	100
ENSG00000112137	PHACTR1	protein_coding	-1.63261	2.16004e-05	92.3077
ENSG00000160789	LMNA	protein_coding	-1.63243	5.02482e-05	100
ENSG00000270681	RP11-372K14.2	antisense	-1.62825	3.14033e-05	92.3077
ENSG00000179841	AKAP5	protein_coding	-1.62253	3.03177e-06	92.3077
ENSG00000197019	SERTAD1	protein_coding	-1.592	2.11158e-05	92.3077
ENSG00000158292	GPR153	protein_coding	-1.58533	2.32001e-05	100
ENSG00000132386	SERPINF1	protein_coding	-1.57438	4.17048e-07	100
ENSG00000260727	SLC7A5P1	unprocessed_pseudogene	-1.56474	1.70869e-06	100
ENSG00000151014	NOCT	protein_coding	-1.55296	3.38475e-05	100
ENSG00000139112	GABARAPL1	protein_coding	-1.55284	6.85312e-06	92.3077
ENSG00000136541	ERMN	protein_coding	-1.54621	8.12035e-05	100
ENSG00000102760	RGCC	protein_coding	-1.53754	6.16438e-05	84.6154
ENSG00000078804	TP53INP2	protein_coding	-1.52291	0.000267179	92.3077
ENSG00000158321	AUTS2	protein_coding	-1.50606	1.24993e-06	100
ENSG00000143507	DUSP10	protein_coding	-1.5056	4.33226e-06	100
ENSG00000275888	RP13-516M14.10	antisense	-1.49822	0.000323898	92.3077
ENSG00000145685	LHFPL2	protein_coding	-1.47438	0.000917547	53.8462
ENSG00000173068	BNC2	protein_coding	-1.47046	0.000531051	92.3077
ENSG00000177432	NAP1L5	protein_coding	-1.46249	1.12293e-06	100
ENSG00000163975	MELTF	protein_coding	-1.44794	0.000590403	100
ENSG00000075426	FOSL2	protein_coding	-1.44644	2.71759e-06	92.3077
ENSG00000116016	EPAS1	protein_coding	-1.43425	6.8698e-05	92.3077
ENSG00000269821	KCNQ1OT1	antisense	-1.43171	0.000449814	84.6154
ENSG00000232811	RP11-96K19.2	antisense	-1.43011	0.000110982	92.3077
ENSG00000137094	DNAJB5	protein_coding	-1.42952	0.00105487	84.6154
ENSG00000118985	ELL2	protein_coding	-1.42535	0.00176253	92.3077
ENSG00000118503	TNFAIP3	protein_coding	-1.42521	4.16032e-05	92.3077
ENSG00000123689	G0S2	protein_coding	-1.40184	0.0327617	69.2308
ENSG00000177606	JUN	protein_coding	-1.39463	0.0630446	69.2308
ENSG00000161921	CXCL16	protein_coding	-1.38555	2.87725e-05	100
ENSG00000198682	PAPSS2	protein_coding	-1.3825	0.000115264	84.6154
ENSG00000201435	RNU4-24P	snRNA	-1.37133	0.000309415	92.3077
ENSG00000170525	PFKFB3	protein_coding	-1.36447	0.00175765	92.3077
ENSG00000177374	HIC1	protein_coding	-1.33964	4.7531e-05	100
ENSG00000116717	GADD45A	protein_coding	-1.30918	0.000808604	100
ENSG00000177173	NAP1L4P1	processed_pseudogene	-1.29355	0.000707165	100
ENSG00000159674	SPON2	protein_coding	-1.28618	0.000777271	100
ENSG00000188211	NCR3LG1	protein_coding	-1.2818	0.000137344	100
ENSG00000109906	ZBTB16	protein_coding	-1.25994	0.000144118	100
ENSG00000158792	SPATA2L	protein_coding	-1.25736	5.9031e-05	100
ENSG00000178726	THBD	protein_coding	-1.25502	0.0183962	76.9231
ENSG00000100292	HMOX1	protein_coding	-1.24869	0.00207467	84.6154
ENSG00000100221	JOSD1	protein_coding	-1.24521	1.61712e-05	92.3077
ENSG00000138623	SEMA7A	protein_coding	-1.23618	0.000121375	100
ENSG00000169583	CLIC3	protein_coding	-1.2351	0.000234529	100
ENSG00000106089	STX1A	protein_coding	-1.22807	0.000467092	100
ENSG00000065989	PDE4A	protein_coding	-1.22757	0.000221451	100
ENSG00000100453	GZMB	protein_coding	-1.22701	6.07252e-05	84.6154
ENSG00000233392	AC104809.4	processed_transcript	-1.22624	0.0487571	76.9231
ENSG00000103056	SMPD3	protein_coding	-1.22412	3.27764e-05	100
ENSG00000101384	JAG1	protein_coding	-1.22108	0.000593204	84.6154
ENSG00000095397	WHRN	protein_coding	-1.21594	0.000461652	100
ENSG00000138670	RASGEF1B	protein_coding	-1.2128	0.00648188	100
ENSG00000183508	FAM46C	protein_coding	-1.21042	0.000268137	100
ENSG00000112149	CD83	protein_coding	-1.20811	0.00325532	92.3077
ENSG00000141497	ZMYND15	protein_coding	-1.20049	0.0005388	100
ENSG00000134107	BHLHE40	protein_coding	-1.19976	3.84938e-05	100
ENSG00000278463	HIST1H2AB	protein_coding	-1.19611	0.024191	84.6154
ENSG00000107317	PTGDS	protein_coding	-1.19145	0.0195049	100
ENSG00000153234	NR4A2	protein_coding	-1.1903	0.00069871	92.3077
ENSG00000011422	PLAUR	protein_coding	-1.18942	0.00253391	92.3077
ENSG00000109929	SC5D	protein_coding	-1.18772	0.00397467	84.6154
ENSG00000196843	ARID5A	protein_coding	-1.18545	0.000100661	92.3077
ENSG00000081041	CXCL2	protein_coding	-1.18202	0.0473162	69.2308
ENSG00000180479	ZNF571	protein_coding	-1.17858	0.000121778	92.3077
ENSG00000155307	SAMSN1	protein_coding	-1.17698	0.00211974	92.3077
ENSG00000248283	CCNL2P1	processed_pseudogene	-1.17448	0.00049752	100
ENSG00000121966	CXCR4	protein_coding	-1.16893	0.000609265	92.3077
ENSG00000135047	CTSL	protein_coding	-1.1676	0.0160023	84.6154
ENSG00000163737	PF4	protein_coding	-1.16295	0.0428418	61.5385
ENSG00000183484	GPR132	protein_coding	-1.16201	0.000292305	84.6154
ENSG00000182534	MXRA7	protein_coding	-1.15432	0.000302268	100
ENSG00000101412	E2F1	protein_coding	-1.15247	0.009621	92.3077
ENSG00000147872	PLIN2	protein_coding	-1.15057	0.00494269	69.2308
ENSG00000135048	TMEM2	protein_coding	-1.14973	6.80243e-05	100
ENSG00000108106	UBE2S	protein_coding	-1.14886	0.0148735	92.3077
ENSG00000166886	NAB2	protein_coding	-1.14701	0.00568575	76.9231
ENSG00000132819	RBM38	protein_coding	-1.14342	2.0536e-05	100
ENSG00000112715	VEGFA	protein_coding	-1.13509	0.0163965	92.3077
ENSG00000188486	H2AFX	protein_coding	-1.13417	0.034847	84.6154
ENSG00000141404	GNAL	protein_coding	-1.13373	0.000759293	92.3077
ENSG00000164142	FAM160A1	protein_coding	-1.13293	7.05832e-05	92.3077
ENSG00000276410	HIST1H2BB	protein_coding	-1.13145	0.0951079	61.5385
ENSG00000188886	ASTL	protein_coding	-1.12957	0.0760367	84.6154
ENSG00000158050	DUSP2	protein_coding	-1.12808	0.00374372	92.3077
ENSG00000186891	TNFRSF18	protein_coding	-1.1279	0.00358736	92.3077
ENSG00000179094	PER1	protein_coding	-1.10883	0.0031327	92.3077
ENSG00000137441	FGFBP2	protein_coding	-1.0941	0.000384615	92.3077
ENSG00000151208	DLG5	protein_coding	-1.08942	0.000377445	100
ENSG00000139832	RAB20	protein_coding	-1.08722	0.00433234	92.3077
ENSG00000124762	CDKN1A	protein_coding	-1.0864	0.00577947	92.3077
ENSG00000179588	ZFPM1	protein_coding	-1.08542	0.00782852	92.3077
ENSG00000180739	S1PR5	protein_coding	-1.08463	6.8468e-05	100
ENSG00000121797	CCRL2	protein_coding	-1.08069	0.0098661	76.9231
ENSG00000221866	PLXNA4	protein_coding	-1.07993	0.000344641	100
ENSG00000225614	ZNF469	protein_coding	-1.07791	0.00287704	76.9231
ENSG00000101445	PPP1R16B	protein_coding	-1.07776	5.11994e-05	100
ENSG00000117143	UAP1	protein_coding	-1.06705	0.000317287	100
ENSG00000188229	TUBB4B	protein_coding	-1.06628	0.00553536	92.3077
ENSG00000172543	CTSW	protein_coding	-1.06326	0.000292121	92.3077
ENSG00000155252	PI4K2A	protein_coding	-1.06041	1.96987e-05	92.3077
ENSG00000051108	HERPUD1	protein_coding	-1.05959	9.86679e-05	100
ENSG00000140859	KIFC3	protein_coding	-1.05862	0.0199057	92.3077
ENSG00000105643	ARRDC2	protein_coding	-1.05772	0.000264277	92.3077
ENSG00000020633	RUNX3	protein_coding	-1.05537	5.9838e-06	100
ENSG00000027869	SH2D2A	protein_coding	-1.05499	0.000335323	100
ENSG00000204103	MAFB	protein_coding	-1.05273	0.0255559	69.2308
ENSG00000185338	SOCS1	protein_coding	-1.0472	0.0285106	84.6154
ENSG00000137801	THBS1	protein_coding	-1.0429	0.0978294	92.3077
ENSG00000100644	HIF1A	protein_coding	-1.03979	0.00110137	92.3077
ENSG00000166289	PLEKHF1	protein_coding	-1.03652	0.000296704	100
ENSG00000176788	BASP1	protein_coding	-1.03523	0.00423606	92.3077
ENSG00000173846	PLK3	protein_coding	-1.03477	0.00719937	84.6154
ENSG00000133067	LGR6	protein_coding	-1.02625	0.00843383	92.3077
ENSG00000055483	USP36	protein_coding	-1.01914	0.00120628	92.3077
ENSG00000110721	CHKA	protein_coding	-1.01839	0.000414844	92.3077
ENSG00000197153	HIST1H3J	protein_coding	-1.01745	0.104771	61.5385
ENSG00000230562	FAM133DP	processed_pseudogene	-1.01599	0.00217581	92.3077
ENSG00000127418	FGFRL1	protein_coding	-1.01579	0.00222525	92.3077
ENSG00000138767	CNOT6L	protein_coding	-1.0157	0.00400392	92.3077
ENSG00000108179	PPIF	protein_coding	-1.01333	0.0092508	84.6154
ENSG00000119801	YPEL5	protein_coding	-1.01181	0.00126264	92.3077
ENSG00000175505	CLCF1	protein_coding	-1.01095	0.00118996	100
ENSG00000164674	SYTL3	protein_coding	-1.01072	1.04695e-05	100
ENSG00000236790	LINC00299	lincRNA	-1.00943	0.00130822	92.3077
ENSG00000157933	SKI	protein_coding	-1.00884	0.00256023	92.3077
ENSG00000174738	NR1D2	protein_coding	-1.00747	0.000875846	92.3077
ENSG00000276809	RP11-10E18.7	sense_intronic	-1.00679	0.00256164	92.3077
ENSG00000137331	IER3	protein_coding	-1.0066	0.0492673	69.2308
ENSG00000225423	TNPO1P1	processed_pseudogene	-1.00609	0.0192026	92.3077
ENSG00000198574	SH2D1B	protein_coding	-1.0041	0.00463504	92.3077
ENSG00000130940	CASZ1	protein_coding	-1.00402	0.000778901	100
ENSG00000176597	B3GNT5	protein_coding	-1.00282	0.0837739	92.3077
ENSG00000279841	RP11-274A11.4	TEC	-0.998217	0.00817277	92.3077
ENSG00000116667	C1orf21	protein_coding	-0.997698	0.000132405	92.3077
ENSG00000175130	MARCKSL1	protein_coding	-0.996577	0.00478683	92.3077
ENSG00000260708	CTA-29F11.1	antisense	-0.996282	0.00616105	76.9231
ENSG00000250461	RP11-631M6.2	processed_pseudogene	-0.995691	0.00699661	92.3077
ENSG00000070961	ATP2B1	protein_coding	-0.995057	0.00425761	92.3077
ENSG00000076604	TRAF4	protein_coding	-0.988077	0.000395511	92.3077
ENSG00000232810	TNF	protein_coding	-0.986623	0.0358933	84.6154
ENSG00000189430	NCR1	protein_coding	-0.986586	0.000883168	84.6154
ENSG00000107554	DNMBP	protein_coding	-0.985227	0.000536805	100
ENSG00000196781	TLE1	protein_coding	-0.983275	5.78665e-05	100
ENSG00000109956	B3GAT1	protein_coding	-0.982398	0.0217546	76.9231
ENSG00000152409	JMY	protein_coding	-0.980053	0.000740594	92.3077
ENSG00000270589	RP11-348N5.7	antisense	-0.977519	0.0871672	76.9231
ENSG00000130522	JUND	protein_coding	-0.976989	0.00330805	92.3077
ENSG00000176170	SPHK1	protein_coding	-0.97495	0.0195217	61.5385
ENSG00000145675	PIK3R1	protein_coding	-0.973188	0.000730422	100
ENSG00000173276	ZBTB21	protein_coding	-0.972574	0.00131836	92.3077
ENSG00000272256	RP11-489E7.4	antisense	-0.971441	0.00368329	84.6154
ENSG00000101082	SLA2	protein_coding	-0.969353	6.56825e-05	100
ENSG00000067064	IDI1	protein_coding	-0.969081	0.000826867	100
ENSG00000156381	ANKRD9	protein_coding	-0.968032	0.00900041	92.3077
ENSG00000150687	PRSS23	protein_coding	-0.967369	0.00507563	92.3077
ENSG00000132002	DNAJB1	protein_coding	-0.96235	0.00976855	92.3077
ENSG00000182253	SYNM	protein_coding	-0.960748	0.0251092	84.6154
ENSG00000169155	ZBTB43	protein_coding	-0.959336	0.000683138	92.3077
ENSG00000176014	TUBB6	protein_coding	-0.95877	0.0255567	100
ENSG00000198756	COLGALT2	protein_coding	-0.958082	0.00700075	92.3077
ENSG00000110046	ATG2A	protein_coding	-0.957298	0.00607294	100
ENSG00000253372	RP11-44N11.1	sense_intronic	-0.954522	0.0226145	92.3077
ENSG00000121274	PAPD5	protein_coding	-0.951294	0.000467048	92.3077
ENSG00000070495	JMJD6	protein_coding	-0.94791	0.000455197	100
ENSG00000125812	GZF1	protein_coding	-0.946461	0.00289947	100
ENSG00000149294	NCAM1	protein_coding	-0.946331	0.00191651	92.3077
ENSG00000112312	GMNN	protein_coding	-0.941586	0.00108789	92.3077
ENSG00000198369	SPRED2	protein_coding	-0.940975	0.000447987	100
ENSG00000279500	RP11-21K12.2	TEC	-0.939989	0.000859335	100
ENSG00000077984	CST7	protein_coding	-0.939397	0.000280182	92.3077
ENSG00000099860	GADD45B	protein_coding	-0.936577	0.048867	84.6154
ENSG00000110848	CD69	protein_coding	-0.934586	0.0492878	30.7692
ENSG00000129968	ABHD17A	protein_coding	-0.933694	0.001102	100
ENSG00000006652	IFRD1	protein_coding	-0.932295	0.00768868	92.3077
ENSG00000108932	SLC16A6	protein_coding	-0.930732	0.00544534	92.3077
ENSG00000279476	RP11-391L3.3	TEC	-0.929481	0.0753681	76.9231
ENSG00000128512	DOCK4	protein_coding	-0.926073	0.0210817	84.6154
ENSG00000144655	CSRNP1	protein_coding	-0.922845	0.00699202	92.3077
ENSG00000155926	SLA	protein_coding	-0.922312	0.000437981	92.3077
ENSG00000166963	MAP1A	protein_coding	-0.922067	0.0767486	84.6154
ENSG00000163874	ZC3H12A	protein_coding	-0.921578	0.00297333	100
ENSG00000137393	RNF144B	protein_coding	-0.917572	0.00836409	84.6154
ENSG00000164211	STARD4	protein_coding	-0.916908	0.00579974	84.6154
ENSG00000162783	IER5	protein_coding	-0.915662	0.0287814	84.6154
ENSG00000168209	DDIT4	protein_coding	-0.911681	0.00368064	92.3077
ENSG00000139722	VPS37B	protein_coding	-0.909696	0.000937077	100
ENSG00000273253	RP3-402G11.26	antisense	-0.908379	0.0207374	84.6154
ENSG00000099250	NRP1	protein_coding	-0.907669	0.00625983	92.3077
ENSG00000138074	SLC5A6	protein_coding	-0.907102	0.00154009	84.6154
ENSG00000107968	MAP3K8	protein_coding	-0.907066	0.000788304	100
ENSG00000271503	CCL5	protein_coding	-0.901467	0.00194773	84.6154
ENSG00000115526	CHST10	protein_coding	-0.901014	5.99378e-05	100
ENSG00000281207	SLFNL1-AS1	antisense	-0.89603	0.0200758	92.3077
ENSG00000205336	ADGRG1	protein_coding	-0.892937	0.0165858	76.9231
ENSG00000115523	GNLY	protein_coding	-0.89284	0.0255087	92.3077
ENSG00000251682	RP11-631M6.3	processed_pseudogene	-0.892086	0.022908	92.3077
ENSG00000261526	CTB-31O20.2	lincRNA	-0.89028	0.00167555	84.6154
ENSG00000185950	IRS2	protein_coding	-0.888893	0.00437978	92.3077
ENSG00000148841	ITPRIP	protein_coding	-0.887675	0.000361828	92.3077
ENSG00000222009	BTBD19	protein_coding	-0.886984	0.076769	69.2308
ENSG00000167508	MVD	protein_coding	-0.885007	0.00292287	100
ENSG00000100003	SEC14L2	protein_coding	-0.884153	0.014121	92.3077
ENSG00000079308	TNS1	protein_coding	-0.88335	0.0971993	61.5385
ENSG00000166451	CENPN	protein_coding	-0.882804	0.0013721	100
ENSG00000125089	SH3TC1	protein_coding	-0.882521	0.0121674	84.6154
ENSG00000197540	GZMM	protein_coding	-0.879645	0.00388679	100
ENSG00000007264	MATK	protein_coding	-0.877693	0.00389651	100
ENSG00000184588	PDE4B	protein_coding	-0.876426	0.0246596	92.3077
ENSG00000099958	DERL3	protein_coding	-0.876251	0.00625273	92.3077
ENSG00000130340	SNX9	protein_coding	-0.874301	0.00623332	92.3077
ENSG00000151327	FAM177A1	protein_coding	-0.873645	0.00754063	92.3077
ENSG00000186827	TNFRSF4	protein_coding	-0.872746	0.0523813	84.6154
ENSG00000226380	MIR29A	lincRNA	-0.872493	0.0105471	92.3077
ENSG00000135077	HAVCR2	protein_coding	-0.871089	0.00370104	92.3077
ENSG00000198517	MAFK	protein_coding	-0.867935	0.010149	84.6154
ENSG00000172893	DHCR7	protein_coding	-0.867927	0.00188933	92.3077
ENSG00000169710	FASN	protein_coding	-0.866017	0.0759208	84.6154
ENSG00000090520	DNAJB11	protein_coding	-0.862907	0.00283893	100
ENSG00000113811	SELK	protein_coding	-0.861324	0.0048081	76.9231
ENSG00000188042	ARL4C	protein_coding	-0.860859	0.000376133	100
ENSG00000172331	BPGM	protein_coding	-0.860558	0.00274735	100
ENSG00000149646	CNBD2	protein_coding	-0.857449	0.00174034	100
ENSG00000187860	CCDC157	protein_coding	-0.855157	0.00222639	100
ENSG00000157985	AGAP1	protein_coding	-0.854808	0.00927146	92.3077
ENSG00000130598	TNNI2	protein_coding	-0.852652	0.0150639	92.3077
ENSG00000279908	RP11-325I22.3	TEC	-0.851364	0.0115688	92.3077
ENSG00000116604	MEF2D	protein_coding	-0.851152	0.00259413	100
ENSG00000128383	APOBEC3A	protein_coding	-0.849972	0.076795	92.3077
ENSG00000088899	LZTS3	protein_coding	-0.848517	0.0280275	92.3077
ENSG00000257169	RP11-117N2.2	processed_pseudogene	-0.84746	0.0162664	76.9231
ENSG00000134070	IRAK2	protein_coding	-0.847103	0.00464112	92.3077
ENSG00000223361	FTH1P10	transcribed_processed_pseudogene	-0.84402	0.00856248	92.3077
ENSG00000144597	EAF1	protein_coding	-0.841919	0.00453728	92.3077
ENSG00000170962	PDGFD	protein_coding	-0.837826	0.00372198	92.3077
ENSG00000069702	TGFBR3	protein_coding	-0.837422	0.000240586	92.3077
ENSG00000176531	PHLDB3	protein_coding	-0.836878	0.0496335	84.6154
ENSG00000131669	NINJ1	protein_coding	-0.832521	0.00634181	92.3077
ENSG00000087589	CASS4	protein_coding	-0.83228	0.00409858	92.3077
ENSG00000181873	IBA57	protein_coding	-0.831063	0.00778561	100
ENSG00000105374	NKG7	protein_coding	-0.830864	0.002072	92.3077
ENSG00000198363	ASPH	protein_coding	-0.829199	0.0184071	92.3077
ENSG00000141736	ERBB2	protein_coding	-0.828507	0.00863415	92.3077
ENSG00000181218	HIST3H2A	protein_coding	-0.826451	0.0942521	92.3077
ENSG00000268734	CTB-61M7.2	lincRNA	-0.826289	0.0653591	92.3077
ENSG00000129757	CDKN1C	protein_coding	-0.822815	0.0643366	84.6154
ENSG00000059804	SLC2A3	protein_coding	-0.822587	0.0159076	92.3077
ENSG00000173762	CD7	protein_coding	-0.822348	0.00957836	92.3077
ENSG00000100450	GZMH	protein_coding	-0.822345	0.068163	76.9231
ENSG00000069956	MAPK6	protein_coding	-0.820662	0.0110092	92.3077
ENSG00000101695	RNF125	protein_coding	-0.818012	0.00347945	92.3077
ENSG00000186594	MIR22HG	lincRNA	-0.817174	0.0122435	92.3077
ENSG00000136159	NUDT15	protein_coding	-0.81452	0.00271131	92.3077
ENSG00000006634	DBF4	protein_coding	-0.811477	0.0086601	100
ENSG00000198719	DLL1	protein_coding	-0.809658	0.0381637	100
ENSG00000186834	HEXIM1	protein_coding	-0.809568	0.0493592	92.3077
ENSG00000171813	PWWP2B	protein_coding	-0.805632	0.0403663	92.3077
ENSG00000277879	RP11-129M16.4	antisense	-0.800865	0.0224317	100
ENSG00000180644	PRF1	protein_coding	-0.800194	0.014975	69.2308
ENSG00000005379	TSPOAP1	protein_coding	-0.79817	0.0255728	92.3077
ENSG00000021762	OSBPL5	protein_coding	-0.797697	0.037096	100
ENSG00000100600	LGMN	protein_coding	-0.794479	0.00527407	100
ENSG00000278601	RP11-348N5.9	antisense	-0.793829	0.0710025	76.9231
ENSG00000189350	FAM179A	protein_coding	-0.793478	0.00951823	100
ENSG00000183696	UPP1	protein_coding	-0.793413	0.00475204	100
ENSG00000197405	C5AR1	protein_coding	-0.792613	0.0165602	92.3077
ENSG00000132326	PER2	protein_coding	-0.7922	0.0021802	92.3077
ENSG00000234975	FTH1P2	processed_pseudogene	-0.79154	0.0344184	92.3077
ENSG00000179922	ZNF784	protein_coding	-0.787193	0.0112952	92.3077
ENSG00000033327	GAB2	protein_coding	-0.785492	0.00980237	92.3077
ENSG00000278637	HIST1H4A	protein_coding	-0.785178	0.0443648	84.6154
ENSG00000145780	FEM1C	protein_coding	-0.784607	0.0124902	92.3077
ENSG00000156453	PCDH1	protein_coding	-0.783789	0.0583253	84.6154
ENSG00000105329	TGFB1	protein_coding	-0.781784	0.0555955	92.3077
ENSG00000090339	ICAM1	protein_coding	-0.781016	0.0133409	92.3077
ENSG00000138166	DUSP5	protein_coding	-0.78061	0.00669477	100
ENSG00000080493	SLC4A4	protein_coding	-0.779528	0.00393675	92.3077
ENSG00000112245	PTP4A1	protein_coding	-0.779516	0.0200169	92.3077
ENSG00000214367	HAUS3	protein_coding	-0.775785	0.00794899	100
ENSG00000150045	KLRF1	protein_coding	-0.774355	0.0394757	76.9231
ENSG00000273117	AC144652.1	lincRNA	-0.773257	0.0125388	100
ENSG00000153922	CHD1	protein_coding	-0.771596	0.0163808	92.3077
ENSG00000008405	CRY1	protein_coding	-0.768834	0.00188469	92.3077
ENSG00000231721	LINC-PINT	antisense	-0.765615	0.0103567	92.3077
ENSG00000198888	MT-ND1	protein_coding	-0.764606	0.0885917	61.5385
ENSG00000105085	MED26	protein_coding	-0.763766	0.00133186	100
ENSG00000117036	ETV3	protein_coding	-0.763435	0.0100321	92.3077
ENSG00000162924	REL	protein_coding	-0.760811	0.00620463	100
ENSG00000167470	MIDN	protein_coding	-0.76058	0.0846891	100
ENSG00000140044	JDP2	protein_coding	-0.760447	0.00970897	92.3077
ENSG00000186407	CD300E	protein_coding	-0.760101	0.0575042	84.6154
ENSG00000130164	LDLR	protein_coding	-0.756928	0.0207441	84.6154
ENSG00000108556	CHRNE	protein_coding	-0.756875	0.0400959	92.3077
ENSG00000198155	ZNF876P	transcribed_unprocessed_pseudogene	-0.756642	0.00423882	92.3077
ENSG00000104856	RELB	protein_coding	-0.754482	0.0208614	84.6154
ENSG00000196159	FAT4	protein_coding	-0.754033	0.0892763	84.6154
ENSG00000205189	ZBTB10	protein_coding	-0.752929	0.0537061	92.3077
ENSG00000130766	SESN2	protein_coding	-0.752899	0.0109607	92.3077
ENSG00000108370	RGS9	protein_coding	-0.752329	0.00843157	92.3077
ENSG00000132661	NXT1	protein_coding	-0.752206	0.00792185	92.3077
ENSG00000137877	SPTBN5	protein_coding	-0.751879	0.0768516	100
ENSG00000120063	GNA13	protein_coding	-0.751798	0.0117219	92.3077
ENSG00000100385	IL2RB	protein_coding	-0.751497	0.0147432	92.3077
ENSG00000272367	CTC-428H11.2	antisense	-0.750623	0.0370505	84.6154
ENSG00000142173	COL6A2	protein_coding	-0.750376	0.0541131	100
ENSG00000236525	AC007278.2	sense_intronic	-0.749712	0.0559434	84.6154
ENSG00000196139	AKR1C3	protein_coding	-0.748818	0.0379418	76.9231
ENSG00000119326	CTNNAL1	protein_coding	-0.748718	0.0401699	92.3077
ENSG00000168826	ZBTB49	protein_coding	-0.74608	0.00121889	100
ENSG00000126804	ZBTB1	protein_coding	-0.745238	0.0114203	100
ENSG00000145990	GFOD1	protein_coding	-0.744155	0.00148675	92.3077
ENSG00000189067	LITAF	protein_coding	-0.744106	0.000871609	100
ENSG00000122862	SRGN	protein_coding	-0.743459	0.0242009	92.3077
ENSG00000081985	IL12RB2	protein_coding	-0.743446	0.0144767	100
ENSG00000132823	OSER1	protein_coding	-0.742654	0.0074462	84.6154
ENSG00000162616	DNAJB4	protein_coding	-0.742642	0.0760474	76.9231
ENSG00000073350	LLGL2	protein_coding	-0.741995	0.0241546	100
ENSG00000186480	INSIG1	protein_coding	-0.740172	0.0204079	84.6154
ENSG00000274275	RP11-326K13.5	sense_intronic	-0.735039	0.0496516	84.6154
ENSG00000101544	ADNP2	protein_coding	-0.734893	0.00438329	92.3077
ENSG00000135114	OASL	protein_coding	-0.732824	0.0606404	92.3077
ENSG00000060558	GNA15	protein_coding	-0.732036	0.0278784	84.6154
ENSG00000134480	CCNH	protein_coding	-0.732034	0.0218414	92.3077
ENSG00000100425	BRD1	protein_coding	-0.731896	0.0068324	100
ENSG00000075234	TTC38	protein_coding	-0.730925	0.0151646	92.3077
ENSG00000140691	ARMC5	protein_coding	-0.72975	0.0207173	100
ENSG00000100226	GTPBP1	protein_coding	-0.729274	0.01351	92.3077
ENSG00000105835	NAMPT	protein_coding	-0.728926	0.0733372	92.3077
ENSG00000198901	PRC1	protein_coding	-0.728506	0.00707736	100
ENSG00000006025	OSBPL7	protein_coding	-0.727003	0.00639465	100
ENSG00000167703	SLC43A2	protein_coding	-0.725291	0.050509	69.2308
ENSG00000163659	TIPARP	protein_coding	-0.724534	0.0147507	100
ENSG00000103522	IL21R	protein_coding	-0.723746	0.0153038	92.3077
ENSG00000169860	P2RY1	protein_coding	-0.723277	0.062505	76.9231
ENSG00000177169	ULK1	protein_coding	-0.722948	0.0730748	92.3077
ENSG00000105409	ATP1A3	protein_coding	-0.722796	0.0406711	84.6154
ENSG00000164056	SPRY1	protein_coding	-0.722218	0.0579947	92.3077
ENSG00000115919	KYNU	protein_coding	-0.716597	0.0428819	92.3077
ENSG00000144893	MED12L	protein_coding	-0.716268	0.0509017	69.2308
ENSG00000059758	CDK17	protein_coding	-0.716207	0.00935049	100
ENSG00000100427	MLC1	protein_coding	-0.715579	0.0552431	92.3077
ENSG00000137449	CPEB2	protein_coding	-0.713498	0.0224474	100
ENSG00000151726	ACSL1	protein_coding	-0.708448	0.0890192	84.6154
ENSG00000271204	RP11-138A9.1	lincRNA	-0.706773	0.088164	92.3077
ENSG00000143751	SDE2	protein_coding	-0.70632	0.00507036	92.3077
ENSG00000158717	RNF166	protein_coding	-0.705978	0.0216396	92.3077
ENSG00000196923	PDLIM7	protein_coding	-0.705953	0.0936728	69.2308
ENSG00000163376	KBTBD8	protein_coding	-0.705717	0.0400083	92.3077
ENSG00000204186	ZDBF2	protein_coding	-0.704195	0.0659306	92.3077
ENSG00000171596	NMUR1	protein_coding	-0.704087	0.0984831	76.9231
ENSG00000196083	IL1RAP	protein_coding	-0.701899	0.0341182	92.3077
ENSG00000086062	B4GALT1	protein_coding	-0.69959	0.00378619	92.3077
ENSG00000257242	LINC01619	processed_transcript	-0.699076	0.0960935	92.3077
ENSG00000087074	PPP1R15A	protein_coding	-0.699017	0.0416213	76.9231
ENSG00000165802	NSMF	protein_coding	-0.698437	0.022641	100
ENSG00000013441	CLK1	protein_coding	-0.697552	0.00767964	92.3077
ENSG00000151725	CENPU	protein_coding	-0.696018	0.0437525	100
ENSG00000186431	FCAR	protein_coding	-0.695341	0.0627992	92.3077
ENSG00000233264	AC006042.8	processed_pseudogene	-0.69506	0.0506277	84.6154
ENSG00000113734	BNIP1	protein_coding	-0.693568	0.00205322	92.3077
ENSG00000172594	SMPDL3A	protein_coding	-0.693326	0.0769434	92.3077
ENSG00000196428	TSC22D2	protein_coding	-0.692151	0.0166294	100
ENSG00000168152	THAP9	protein_coding	-0.691634	0.0326765	84.6154
ENSG00000198805	PNP	protein_coding	-0.691399	0.0584156	76.9231
ENSG00000140564	FURIN	protein_coding	-0.689534	0.0289749	92.3077
ENSG00000162804	SNED1	protein_coding	-0.689144	0.0831447	69.2308
ENSG00000172345	STARD5	protein_coding	-0.687653	0.0213138	84.6154
ENSG00000092820	EZR	protein_coding	-0.687127	0.0184413	92.3077
ENSG00000178381	ZFAND2A	protein_coding	-0.687095	0.00421909	100
ENSG00000171621	SPSB1	protein_coding	-0.685531	0.0775489	69.2308
ENSG00000127824	TUBA4A	protein_coding	-0.684665	0.0226246	92.3077
ENSG00000162889	MAPKAPK2	protein_coding	-0.684642	0.00396939	100
ENSG00000142731	PLK4	protein_coding	-0.68427	0.0182416	100
ENSG00000159111	MRPL10	protein_coding	-0.684269	0.00244243	100
ENSG00000115738	ID2	protein_coding	-0.683622	0.0339183	100
ENSG00000096654	ZNF184	protein_coding	-0.683614	0.0324206	92.3077
ENSG00000138463	DIRC2	protein_coding	-0.683596	0.0289488	92.3077
ENSG00000272449	RP3-395M20.12	lincRNA	-0.683388	0.0910131	92.3077
ENSG00000229989	MIR181A1HG	lincRNA	-0.682701	0.0544947	92.3077
ENSG00000164292	RHOBTB3	protein_coding	-0.680476	0.0230459	84.6154
ENSG00000171793	CTPS1	protein_coding	-0.680127	0.00424172	100
ENSG00000059769	DNAJC25	protein_coding	-0.679337	0.021019	100
ENSG00000109066	TMEM104	protein_coding	-0.678138	0.0424308	84.6154
ENSG00000175066	GK5	protein_coding	-0.677333	0.0023262	92.3077
ENSG00000104825	NFKBIB	protein_coding	-0.67582	0.0096788	100
ENSG00000170852	KBTBD2	protein_coding	-0.674836	0.0170426	100
ENSG00000097021	ACOT7	protein_coding	-0.673643	0.0111827	100
ENSG00000171612	SLC25A33	protein_coding	-0.673286	0.016516	84.6154
ENSG00000070540	WIPI1	protein_coding	-0.672526	0.00763341	92.3077
ENSG00000170779	CDCA4	protein_coding	-0.671615	0.00983279	84.6154
ENSG00000005486	RHBDD2	protein_coding	-0.670905	0.0143875	92.3077
ENSG00000278828	HIST1H3H	protein_coding	-0.670795	0.0629749	84.6154
ENSG00000110080	ST3GAL4	protein_coding	-0.670557	0.0123955	100
ENSG00000131351	HAUS8	protein_coding	-0.666786	0.00868076	92.3077
ENSG00000105339	DENND3	protein_coding	-0.665653	0.0153466	100
ENSG00000132434	LANCL2	protein_coding	-0.6641	0.0184845	92.3077
ENSG00000189319	FAM53B	protein_coding	-0.662611	0.0035947	100
ENSG00000119138	KLF9	protein_coding	-0.661404	0.0143465	92.3077
ENSG00000197208	SLC22A4	protein_coding	-0.660325	0.07075	84.6154
ENSG00000007944	MYLIP	protein_coding	-0.659979	0.0357213	92.3077
ENSG00000115902	SLC1A4	protein_coding	-0.659703	0.0275438	100
ENSG00000181104	F2R	protein_coding	-0.658687	0.0112686	92.3077
ENSG00000182173	TSEN54	protein_coding	-0.657702	0.00687773	100
ENSG00000166503	RP11-382A20.3	protein_coding	-0.655967	0.03466	100
ENSG00000135083	CCNJL	protein_coding	-0.655758	0.0879779	69.2308
ENSG00000266709	RP11-214O1.2	lincRNA	-0.654928	0.0186854	100
ENSG00000150457	LATS2	protein_coding	-0.654717	0.00815838	92.3077
ENSG00000111817	DSE	protein_coding	-0.654467	0.0910675	84.6154
ENSG00000105722	ERF	protein_coding	-0.653151	0.0648052	84.6154
ENSG00000146232	NFKBIE	protein_coding	-0.653142	0.0365989	84.6154
ENSG00000120705	ETF1	protein_coding	-0.652051	0.0249763	84.6154
ENSG00000100906	NFKBIA	protein_coding	-0.651936	0.0546714	92.3077
ENSG00000230732	AC127904.2	sense_intronic	-0.651604	0.0401379	92.3077
ENSG00000007402	CACNA2D2	protein_coding	-0.648571	0.0497491	92.3077
ENSG00000153563	CD8A	protein_coding	-0.645157	0.0646435	84.6154
ENSG00000115607	IL18RAP	protein_coding	-0.645156	0.0485164	92.3077
ENSG00000141582	CBX4	protein_coding	-0.645054	0.02564	100
ENSG00000130147	SH3BP4	protein_coding	-0.644095	0.0420279	69.2308
ENSG00000076003	MCM6	protein_coding	-0.643913	0.0275285	100
ENSG00000148488	ST8SIA6	protein_coding	-0.643373	0.0219325	84.6154
ENSG00000182985	CADM1	protein_coding	-0.643124	0.098245	84.6154
ENSG00000128590	DNAJB9	protein_coding	-0.642628	0.0776854	84.6154
ENSG00000134758	RNF138	protein_coding	-0.640646	0.0743131	92.3077
ENSG00000197780	TAF13	protein_coding	-0.640162	0.044603	84.6154
ENSG00000117000	RLF	protein_coding	-0.638929	0.0374523	100
ENSG00000177426	TGIF1	protein_coding	-0.638079	0.0337165	92.3077
ENSG00000125148	MT2A	protein_coding	-0.638006	0.0510909	92.3077
ENSG00000008083	JARID2	protein_coding	-0.637858	0.0165524	92.3077
ENSG00000175040	CHST2	protein_coding	-0.635523	0.0261544	100
ENSG00000179119	SPTY2D1	protein_coding	-0.634702	0.016599	92.3077
ENSG00000129315	CCNT1	protein_coding	-0.633983	0.0357814	92.3077
ENSG00000178974	FBXO34	protein_coding	-0.633827	0.0272684	92.3077
ENSG00000111796	KLRB1	protein_coding	-0.633599	0.0611816	76.9231
ENSG00000141551	CSNK1D	protein_coding	-0.633403	0.0445986	100
ENSG00000198780	FAM169A	protein_coding	-0.633065	0.0375348	100
ENSG00000156475	PPP2R2B	protein_coding	-0.632635	0.0239518	92.3077
ENSG00000107263	RAPGEF1	protein_coding	-0.632055	0.01484	100
ENSG00000116106	EPHA4	protein_coding	-0.630468	0.0760053	84.6154
ENSG00000165943	MOAP1	protein_coding	-0.629303	0.0209337	92.3077
ENSG00000080603	SRCAP	protein_coding	-0.627299	0.063086	100
ENSG00000131759	RARA	protein_coding	-0.626401	0.0848584	84.6154
ENSG00000146535	GNA12	protein_coding	-0.624925	0.0320442	92.3077
ENSG00000059728	MXD1	protein_coding	-0.624606	0.075253	92.3077
ENSG00000136856	SLC2A8	protein_coding	-0.623169	0.035709	76.9231
ENSG00000204475	NCR3	protein_coding	-0.620017	0.053664	76.9231
ENSG00000101216	GMEB2	protein_coding	-0.619647	0.0249289	92.3077
ENSG00000179988	PSTK	protein_coding	-0.618587	0.022522	100
ENSG00000108175	ZMIZ1	protein_coding	-0.617541	0.0889621	69.2308
ENSG00000186352	ANKRD37	protein_coding	-0.616821	0.0699717	100
ENSG00000105993	DNAJB6	protein_coding	-0.616526	0.00917967	100
ENSG00000185947	ZNF267	protein_coding	-0.616426	0.0597217	92.3077
ENSG00000004660	CAMKK1	protein_coding	-0.616318	0.0756769	69.2308
ENSG00000072274	TFRC	protein_coding	-0.616167	0.0458535	100
ENSG00000162711	NLRP3	protein_coding	-0.614914	0.0575626	92.3077
ENSG00000167565	SERTAD3	protein_coding	-0.614528	0.0106575	92.3077
ENSG00000141994	DUS3L	protein_coding	-0.612956	0.047195	92.3077
ENSG00000182481	KPNA2	protein_coding	-0.611186	0.030664	84.6154
ENSG00000165233	CARD19	protein_coding	-0.611057	0.0794619	84.6154
ENSG00000171222	SCAND1	protein_coding	-0.610958	0.0866051	84.6154
ENSG00000205534	SMG1P2	unprocessed_pseudogene	-0.609705	0.0451445	84.6154
ENSG00000120254	MTHFD1L	protein_coding	-0.606707	0.0413982	92.3077
ENSG00000160271	RALGDS	protein_coding	-0.606506	0.0214513	92.3077
ENSG00000275210	AC008984.2	processed_transcript	-0.605772	0.0805473	92.3077
ENSG00000162650	ATXN7L2	protein_coding	-0.605478	0.0169936	100
ENSG00000258230	RP11-511H9.3	transcribed_processed_pseudogene	-0.603781	0.0653966	84.6154
ENSG00000143622	RIT1	protein_coding	-0.602792	0.0466692	84.6154
ENSG00000140563	MCTP2	protein_coding	-0.601723	0.0243949	84.6154
ENSG00000123933	MXD4	protein_coding	-0.601587	0.0330212	100
ENSG00000154124	OTULIN	protein_coding	-0.599505	0.0282166	84.6154
ENSG00000142303	ADAMTS10	protein_coding	-0.599157	0.0499016	92.3077
ENSG00000197872	FAM49A	protein_coding	-0.598071	0.0514871	84.6154
ENSG00000120709	FAM53C	protein_coding	-0.597072	0.0406794	84.6154
ENSG00000165650	PDZD8	protein_coding	-0.596947	0.0280664	100
ENSG00000139620	KANSL2	protein_coding	-0.596902	0.014504	92.3077
ENSG00000152217	SETBP1	protein_coding	-0.596631	0.00932258	92.3077
ENSG00000135070	ISCA1	protein_coding	-0.596588	0.028015	92.3077
ENSG00000068878	PSME4	protein_coding	-0.593771	0.0500235	100
ENSG00000154640	BTG3	protein_coding	-0.593663	0.0439542	92.3077
ENSG00000128272	ATF4	protein_coding	-0.593543	0.0347204	100
ENSG00000173875	ZNF791	protein_coding	-0.593254	0.0374122	100
ENSG00000105245	NUMBL	protein_coding	-0.592623	0.0896865	84.6154
ENSG00000174177	CTU2	protein_coding	-0.592083	0.0606311	100
ENSG00000156502	SUPV3L1	protein_coding	-0.591866	0.0182547	100
ENSG00000126368	NR1D1	protein_coding	-0.591819	0.0794557	84.6154
ENSG00000071243	ING3	protein_coding	-0.590527	0.0926072	84.6154
ENSG00000185697	MYBL1	protein_coding	-0.589233	0.0494233	76.9231
ENSG00000196684	HSH2D	protein_coding	-0.589098	0.0251232	100
ENSG00000237499	RP11-356I2.4	antisense	-0.588252	0.0373915	92.3077
ENSG00000133639	BTG1	protein_coding	-0.58791	0.0690484	84.6154
ENSG00000176749	CDK5R1	protein_coding	-0.587725	0.102464	76.9231
ENSG00000126524	SBDS	protein_coding	-0.5875	0.03766	84.6154
ENSG00000117479	SLC19A2	protein_coding	-0.587227	0.0469094	92.3077
ENSG00000182372	CLN8	protein_coding	-0.58643	0.0695902	84.6154
ENSG00000034677	RNF19A	protein_coding	-0.586236	0.0371056	100
ENSG00000103126	AXIN1	protein_coding	-0.585919	0.0238441	100
ENSG00000165355	FBXO33	protein_coding	-0.585658	0.0560509	92.3077
ENSG00000116044	NFE2L2	protein_coding	-0.585358	0.0490407	92.3077
ENSG00000163961	RNF168	protein_coding	-0.584889	0.0314795	100
ENSG00000140332	TLE3	protein_coding	-0.583646	0.0771741	92.3077
ENSG00000166428	PLD4	protein_coding	-0.58161	0.0942903	69.2308
ENSG00000159733	ZFYVE28	protein_coding	-0.580844	0.0468645	100
ENSG00000128228	SDF2L1	protein_coding	-0.577823	0.0575809	69.2308
ENSG00000279792	RP11-893F2.18	TEC	-0.565264	0.0899733	84.6154
ENSG00000167996	FTH1	protein_coding	-0.558342	0.0645895	92.3077
ENSG00000124549	BTN2A3P	transcribed_unprocessed_pseudogene	0.561932	0.0453491	7.69231
ENSG00000162222	TTC9C	protein_coding	0.564743	0.00930057	100
ENSG00000167525	PROCA1	protein_coding	0.566856	0.0849359	100
ENSG00000266904	CTC-559E9.1	lincRNA	0.567246	0.0453968	84.6154
ENSG00000204623	ZNRD1ASP	transcribed_unitary_pseudogene	0.569699	0.0248117	92.3077
ENSG00000198538	ZNF28	protein_coding	0.574661	0.0296232	84.6154
ENSG00000145723	GIN1	protein_coding	0.577601	0.0445849	100
ENSG00000197013	ZNF429	protein_coding	0.578652	0.0547522	100
ENSG00000182983	ZNF662	protein_coding	0.580611	0.0683171	76.9231
ENSG00000138756	BMP2K	protein_coding	0.580722	0.0138085	92.3077
ENSG00000184992	BRI3BP	protein_coding	0.581613	0.0038492	92.3077
ENSG00000123213	NLN	protein_coding	0.581775	0.0122017	92.3077
ENSG00000204209	DAXX	protein_coding	0.582119	0.0144104	100
ENSG00000122435	TRMT13	protein_coding	0.583649	0.0186992	100
ENSG00000147457	CHMP7	protein_coding	0.584086	0.00341651	100
ENSG00000197296	FITM2	protein_coding	0.585264	0.017868	92.3077
ENSG00000171307	ZDHHC16	protein_coding	0.585598	0.00423291	92.3077
ENSG00000215256	DHRS4-AS1	antisense	0.586135	0.0233971	69.2308
ENSG00000206530	CFAP44	protein_coding	0.586417	0.0152478	92.3077
ENSG00000070018	LRP6	protein_coding	0.587402	0.0941159	84.6154
ENSG00000011143	MKS1	protein_coding	0.587743	0.00670332	92.3077
ENSG00000161920	MED11	protein_coding	0.587852	0.012176	7.69231
ENSG00000227124	ZNF717	protein_coding	0.588243	0.0107808	100
ENSG00000150540	HNMT	protein_coding	0.588703	0.0316938	100
ENSG00000166971	AKTIP	protein_coding	0.589057	0.00410621	100
ENSG00000136111	TBC1D4	protein_coding	0.589191	0.0079226	100
ENSG00000171291	ZNF439	protein_coding	0.589511	0.0161421	92.3077
ENSG00000163599	CTLA4	protein_coding	0.58954	0.0495876	92.3077
ENSG00000145365	TIFA	protein_coding	0.59001	0.0341532	84.6154
ENSG00000179104	TMTC2	protein_coding	0.590922	0.00471361	92.3077
ENSG00000179163	FUCA1	protein_coding	0.59226	0.0111274	100
ENSG00000173597	SULT1B1	protein_coding	0.593378	0.0330215	100
ENSG00000084110	HAL	protein_coding	0.593595	0.0130483	100
ENSG00000138795	LEF1	protein_coding	0.593746	0.0301914	84.6154
ENSG00000161912	ADCY10P1	transcribed_unprocessed_pseudogene	0.593847	0.014002	100
ENSG00000171097	KYAT1	protein_coding	0.594105	0.0335175	92.3077
ENSG00000171643	S100Z	protein_coding	0.594438	0.0380363	92.3077
ENSG00000212125	TAS2R15P	processed_pseudogene	0.596181	0.0486538	92.3077
ENSG00000114739	ACVR2B	protein_coding	0.596483	0.0152437	100
ENSG00000138078	PREPL	protein_coding	0.597073	0.00711235	100
ENSG00000160111	CPAMD8	protein_coding	0.597865	0.0887214	84.6154
ENSG00000174136	RGMB	protein_coding	0.598583	0.0259545	100
ENSG00000007312	CD79B	protein_coding	0.598859	0.0779526	84.6154
ENSG00000179240	RP11-111M22.2	protein_coding	0.598982	0.0132981	92.3077
ENSG00000249863	RP11-177C12.1	processed_pseudogene	0.599119	0.0162518	92.3077
ENSG00000105383	CD33	protein_coding	0.599378	0.0161389	100
ENSG00000104356	POP1	protein_coding	0.60013	0.00779718	7.69231
ENSG00000081148	IMPG2	protein_coding	0.600737	0.0500697	84.6154
ENSG00000204789	ZNF204P	processed_pseudogene	0.601198	0.0325034	92.3077
ENSG00000164241	C5orf63	protein_coding	0.60146	0.0222192	84.6154
ENSG00000138604	GLCE	protein_coding	0.602702	0.0139515	92.3077
ENSG00000149257	SERPINH1	protein_coding	0.602824	0.0397244	92.3077
ENSG00000183340	JRKL	protein_coding	0.602864	0.0207973	92.3077
ENSG00000261366	MANEA-AS1	antisense	0.602925	0.0449328	84.6154
ENSG00000135636	DYSF	protein_coding	0.603062	0.0982387	92.3077
ENSG00000269918	AF131215.9	sense_intronic	0.604135	0.0206564	84.6154
ENSG00000245571	AP001258.4	lincRNA	0.606171	0.011275	100
ENSG00000120925	RNF170	protein_coding	0.606194	0.00341464	92.3077
ENSG00000188906	LRRK2	protein_coding	0.608037	0.0210218	92.3077
ENSG00000129493	HEATR5A	protein_coding	0.608818	0.0035906	100
ENSG00000105289	TJP3	protein_coding	0.608839	0.076205	76.9231
ENSG00000146476	ARMT1	protein_coding	0.609509	0.0177343	92.3077
ENSG00000198440	ZNF583	protein_coding	0.610312	0.0135694	100
ENSG00000212127	TAS2R14	protein_coding	0.610778	0.0552159	92.3077
ENSG00000229320	KRT8P12	transcribed_processed_pseudogene	0.610839	0.0118268	92.3077
ENSG00000154309	DISP1	protein_coding	0.610971	0.0207078	92.3077
ENSG00000211788	TRAV13-1	TR_V_gene	0.611145	0.0584303	84.6154
ENSG00000178038	ALS2CL	protein_coding	0.612691	0.0423635	92.3077
ENSG00000174684	B4GAT1	protein_coding	0.612694	0.0462928	84.6154
ENSG00000206344	HCG27	protein_coding	0.613028	0.0084592	100
ENSG00000171812	COL8A2	protein_coding	0.613984	0.0901503	84.6154
ENSG00000177599	ZNF491	protein_coding	0.614819	0.0155734	92.3077
ENSG00000180787	ZFP3	protein_coding	0.615	0.00310764	92.3077
ENSG00000260719	AC009133.17	antisense	0.615318	0.0653704	84.6154
ENSG00000279594	RP11-950C14.10	TEC	0.615624	0.0470209	76.9231
ENSG00000177425	PAWR	protein_coding	0.616327	0.064281	100
ENSG00000179978	RP11-1319K7.1	unprocessed_pseudogene	0.616549	0.0373603	92.3077
ENSG00000124587	PEX6	protein_coding	0.616551	0.0547933	100
ENSG00000166704	ZNF606	protein_coding	0.617334	0.000967595	100
ENSG00000162777	DENND2D	protein_coding	0.617695	0.0174521	84.6154
ENSG00000198429	ZNF69	protein_coding	0.618065	0.00551792	92.3077
ENSG00000114812	VIPR1	protein_coding	0.618552	0.0187831	92.3077
ENSG00000172086	KRCC1	protein_coding	0.618812	0.0472719	15.3846
ENSG00000186815	TPCN1	protein_coding	0.619465	0.025591	92.3077
ENSG00000270562	RP11-154H23.3	lincRNA	0.620085	0.0875706	76.9231
ENSG00000157303	SUSD3	protein_coding	0.621378	0.00606489	100
ENSG00000172005	MAL	protein_coding	0.622693	0.02319	100
ENSG00000272807	RP11-260M2.1	antisense	0.625072	0.0563584	92.3077
ENSG00000111231	GPN3	protein_coding	0.627212	0.00796043	92.3077
ENSG00000233355	CHRM3-AS2	antisense	0.628988	0.0354919	100
ENSG00000157978	LDLRAP1	protein_coding	0.629389	0.0223256	92.3077
ENSG00000246084	CTD-2506J14.1	lincRNA	0.632274	0.0227897	84.6154
ENSG00000156127	BATF	protein_coding	0.632729	0.0580039	76.9231
ENSG00000145439	CBR4	protein_coding	0.63275	0.00769686	92.3077
ENSG00000246067	RAB30-AS1	lincRNA	0.63315	0.00358428	100
ENSG00000185880	TRIM69	protein_coding	0.633323	0.0157606	92.3077
ENSG00000160791	CCR5	protein_coding	0.633904	0.042151	15.3846
ENSG00000107882	SUFU	protein_coding	0.63634	0.0258325	92.3077
ENSG00000226328	NUP50-AS1	lincRNA	0.636841	0.0137639	92.3077
ENSG00000245848	CEBPA	protein_coding	0.636997	0.0786535	92.3077
ENSG00000162836	ACP6	protein_coding	0.637412	0.00822474	92.3077
ENSG00000177409	SAMD9L	protein_coding	0.637744	0.0350662	84.6154
ENSG00000169220	RGS14	protein_coding	0.638433	0.0809491	84.6154
ENSG00000233184	RP11-421L21.3	antisense	0.638833	0.00559738	92.3077
ENSG00000162817	C1orf115	protein_coding	0.638847	0.069971	100
ENSG00000250510	GPR162	protein_coding	0.638851	0.0469547	84.6154
ENSG00000212978	AC016747.3	processed_transcript	0.640327	0.0252898	92.3077
ENSG00000141219	C17orf80	protein_coding	0.640798	0.00910156	92.3077
ENSG00000269069	CTC-471F3.5	processed_pseudogene	0.640803	0.0369763	84.6154
ENSG00000173221	GLRX	protein_coding	0.641231	0.00510864	92.3077
ENSG00000124786	SLC35B3	protein_coding	0.642909	0.000926889	100
ENSG00000172673	THEMIS	protein_coding	0.643389	0.0369568	100
ENSG00000254556	AF131215.4	sense_intronic	0.644441	0.0453261	76.9231
ENSG00000073849	ST6GAL1	protein_coding	0.648041	0.00699335	100
ENSG00000175449	RFESD	protein_coding	0.648974	0.00923807	100
ENSG00000142065	ZFP14	protein_coding	0.649048	0.00160916	100
ENSG00000196187	TMEM63A	protein_coding	0.650656	0.0367927	92.3077
ENSG00000135378	PRRG4	protein_coding	0.651156	0.017832	100
ENSG00000161010	C5orf45	protein_coding	0.652206	0.0320519	100
ENSG00000115423	DNAH6	protein_coding	0.65283	0.0437838	100
ENSG00000138794	CASP6	protein_coding	0.65292	0.00179236	100
ENSG00000197841	ZNF181	protein_coding	0.653222	0.0251974	100
ENSG00000159228	CBR1	protein_coding	0.653238	0.017618	92.3077
ENSG00000183309	ZNF623	protein_coding	0.655526	0.00206648	100
ENSG00000224066	RP4-622L5.7	antisense	0.656472	0.118058	92.3077
ENSG00000141098	GFOD2	protein_coding	0.656686	0.0253814	100
ENSG00000135144	DTX1	protein_coding	0.657696	0.0696912	84.6154
ENSG00000112304	ACOT13	protein_coding	0.658093	0.0117235	92.3077
ENSG00000229153	EPHA1-AS1	antisense	0.658832	0.0306935	100
ENSG00000259049	RP11-589M4.1	antisense	0.658835	0.0264757	92.3077
ENSG00000135318	NT5E	protein_coding	0.658932	0.0758157	84.6154
ENSG00000205089	CCNI2	protein_coding	0.660743	0.0149205	92.3077
ENSG00000270574	RP11-171I2.2	antisense	0.662066	0.00458718	100
ENSG00000204923	FBXO48	protein_coding	0.66218	0.00401186	100
ENSG00000154079	SDHAF4	protein_coding	0.662817	0.0146846	84.6154
ENSG00000215883	CYB5RL	protein_coding	0.662822	0.0199006	84.6154
ENSG00000197093	GAL3ST4	protein_coding	0.663265	0.0628416	76.9231
ENSG00000116005	PCYOX1	protein_coding	0.663265	0.00162187	92.3077
ENSG00000108797	CNTNAP1	protein_coding	0.66415	0.0818765	84.6154
ENSG00000073331	ALPK1	protein_coding	0.664325	0.00113822	100
ENSG00000117009	KMO	protein_coding	0.665589	0.0546115	23.0769
ENSG00000159339	PADI4	protein_coding	0.666024	0.0154765	92.3077
ENSG00000196172	ZNF681	protein_coding	0.666495	0.0308706	92.3077
ENSG00000135363	LMO2	protein_coding	0.666614	0.00349855	92.3077
ENSG00000227507	LTB	protein_coding	0.666643	0.0309171	92.3077
ENSG00000187210	GCNT1	protein_coding	0.667864	0.009263	92.3077
ENSG00000197128	ZNF772	protein_coding	0.668318	0.0354494	84.6154
ENSG00000241106	HLA-DOB	protein_coding	0.668551	0.0343269	100
ENSG00000281100	RP11-640L9.2	TEC	0.669509	0.0240738	84.6154
ENSG00000110777	POU2AF1	protein_coding	0.669611	0.0659	92.3077
ENSG00000112782	CLIC5	protein_coding	0.669837	0.0128533	92.3077
ENSG00000268471	MIR4453	lincRNA	0.66995	0.00129957	100
ENSG00000125846	ZNF133	protein_coding	0.670079	0.00363496	92.3077
ENSG00000185033	SEMA4B	protein_coding	0.67024	0.0308156	100
ENSG00000126790	L3HYPDH	protein_coding	0.670441	0.00522245	100
ENSG00000255587	RAB44	protein_coding	0.672089	0.0741862	84.6154
ENSG00000211790	TRAV8-4	TR_V_gene	0.672496	0.0628195	92.3077
ENSG00000100211	CBY1	protein_coding	0.67308	0.00472885	100
ENSG00000184293	CLECL1	protein_coding	0.673317	0.0608988	76.9231
ENSG00000261824	LINC00662	lincRNA	0.673858	0.000531507	100
ENSG00000162174	ASRGL1	protein_coding	0.674009	0.00487004	100
ENSG00000277734	TRAC	TR_C_gene	0.674447	0.00965516	92.3077
ENSG00000182108	DEXI	protein_coding	0.675099	0.0170103	84.6154
ENSG00000138399	FASTKD1	protein_coding	0.675185	0.00526362	92.3077
ENSG00000140749	IGSF6	protein_coding	0.675459	0.00980434	100
ENSG00000124374	PAIP2B	protein_coding	0.67693	0.00873799	100
ENSG00000156414	TDRD9	protein_coding	0.677238	0.04759	100
ENSG00000167637	ZNF283	protein_coding	0.677331	0.00162699	100
ENSG00000121931	LRIF1	protein_coding	0.677852	0.0104444	92.3077
ENSG00000251323	RP11-452H21.4	lincRNA	0.678471	0.0119784	84.6154
ENSG00000186446	ZNF501	protein_coding	0.679225	0.00796561	100
ENSG00000204713	TRIM27	protein_coding	0.67948	0.000635588	100
ENSG00000140090	SLC24A4	protein_coding	0.680213	0.0443963	100
ENSG00000143315	PIGM	protein_coding	0.681478	0.000748813	100
ENSG00000197937	ZNF347	protein_coding	0.683698	0.00367683	100
ENSG00000198133	TMEM229B	protein_coding	0.683877	0.022151	92.3077
ENSG00000179933	C14orf119	protein_coding	0.684593	0.00466542	84.6154
ENSG00000233008	RP11-475O6.1	lincRNA	0.685116	0.0134019	84.6154
ENSG00000111913	FAM65B	protein_coding	0.685254	0.00136	100
ENSG00000248092	NNT-AS1	antisense	0.685353	0.00327047	100
ENSG00000223768	LINC00205	lincRNA	0.685966	0.00211249	100
ENSG00000260078	RP11-44F14.1	transcribed_unprocessed_pseudogene	0.686062	0.0293246	84.6154
ENSG00000105497	ZNF175	protein_coding	0.686859	0.00123783	7.69231
ENSG00000279277	RP11-861A13.3	TEC	0.688609	0.0133501	84.6154
ENSG00000180953	ST20	protein_coding	0.689697	0.0126127	76.9231
ENSG00000186231	KLHL32	protein_coding	0.691625	0.00235776	100
ENSG00000116205	TCEANC2	protein_coding	0.691655	0.00385303	92.3077
ENSG00000160185	UBASH3A	protein_coding	0.692929	0.00403163	92.3077
ENSG00000092529	CAPN3	protein_coding	0.693545	0.0354069	92.3077
ENSG00000091972	CD200	protein_coding	0.693562	0.10087	100
ENSG00000179941	BBS10	protein_coding	0.693704	0.0105471	84.6154
ENSG00000211850	TRAJ39	TR_J_gene	0.69476	0.011801	92.3077
ENSG00000158473	CD1D	protein_coding	0.697037	0.00453024	100
ENSG00000161929	SCIMP	protein_coding	0.697295	0.0124092	92.3077
ENSG00000197782	ZNF780A	protein_coding	0.697713	0.0031604	100
ENSG00000279884	RP11-483E17.1	TEC	0.698275	0.090905	84.6154
ENSG00000213139	CRYGS	protein_coding	0.698746	0.00238376	92.3077
ENSG00000160593	JAML	protein_coding	0.699549	0.000640565	100
ENSG00000223705	NSUN5P1	transcribed_unprocessed_pseudogene	0.700077	0.0156887	92.3077
ENSG00000185220	PGBD2	protein_coding	0.701801	0.00230834	92.3077
ENSG00000174946	GPR171	protein_coding	0.701974	0.0573621	100
ENSG00000267194	RP1-193H18.2	lincRNA	0.702883	0.00905894	92.3077
ENSG00000002016	RAD52	protein_coding	0.704367	0.00895791	92.3077
ENSG00000213694	S1PR3	protein_coding	0.70443	0.0671624	92.3077
ENSG00000152894	PTPRK	protein_coding	0.705486	0.0861809	92.3077
ENSG00000213963	AC074286.1	sense_overlapping	0.707281	0.0168066	84.6154
ENSG00000064763	FAR2	protein_coding	0.711629	0.000704279	100
ENSG00000106351	AGFG2	protein_coding	0.712103	0.0500797	84.6154
ENSG00000120253	NUP43	protein_coding	0.714385	0.000748704	100
ENSG00000278864	RP11-45M22.2	TEC	0.716689	0.0341845	76.9231
ENSG00000101417	PXMP4	protein_coding	0.717835	0.00258475	92.3077
ENSG00000211795	TRAV8-6	TR_V_gene	0.721358	0.0070745	92.3077
ENSG00000164414	SLC35A1	protein_coding	0.722465	0.00364813	92.3077
ENSG00000116771	AGMAT	protein_coding	0.722514	0.00549184	100
ENSG00000185432	METTL7A	protein_coding	0.723527	0.00458593	92.3077
ENSG00000185252	ZNF74	protein_coding	0.723604	0.0411703	84.6154
ENSG00000133985	TTC9	protein_coding	0.726564	0.00338903	92.3077
ENSG00000163534	FCRL1	protein_coding	0.727069	0.10412	92.3077
ENSG00000213918	DNASE1	protein_coding	0.727237	0.0593208	76.9231
ENSG00000247982	LINC00926	lincRNA	0.727985	0.0579641	92.3077
ENSG00000211787	TRAV8-3	TR_V_gene	0.728889	0.00721202	100
ENSG00000177663	IL17RA	protein_coding	0.729231	0.00384706	92.3077
ENSG00000189298	ZKSCAN3	protein_coding	0.733519	0.00302267	100
ENSG00000233006	AC034220.3	processed_transcript	0.734562	0.0268311	84.6154
ENSG00000120915	EPHX2	protein_coding	0.735842	0.00304668	100
ENSG00000150337	FCGR1A	protein_coding	0.736085	0.0199982	100
ENSG00000279722	RP11-44F14.6	TEC	0.736274	0.00751732	100
ENSG00000164011	ZNF691	protein_coding	0.736879	0.0013761	100
ENSG00000226777	FAM30A	lincRNA	0.737938	0.0600099	100
ENSG00000073605	GSDMB	protein_coding	0.739938	0.0180523	92.3077
ENSG00000211867	TRAJ22	TR_J_gene	0.740361	0.0186578	76.9231
ENSG00000117593	DARS2	protein_coding	0.740918	0.000472264	92.3077
ENSG00000143409	FAM63A	protein_coding	0.741147	0.0225582	84.6154
ENSG00000273449	RP11-218F10.3	lincRNA	0.741562	0.0413593	76.9231
ENSG00000112039	FANCE	protein_coding	0.7416	0.00560296	100
ENSG00000010704	HFE	protein_coding	0.7417	0.000910695	100
ENSG00000123415	SMUG1	protein_coding	0.743732	0.000976392	92.3077
ENSG00000211794	TRAV12-3	TR_V_gene	0.743751	0.0542942	92.3077
ENSG00000114988	LMAN2L	protein_coding	0.746129	0.00169506	100
ENSG00000009790	TRAF3IP3	protein_coding	0.746536	0.000424042	100
ENSG00000128641	MYO1B	protein_coding	0.747553	0.0762296	92.3077
ENSG00000102738	MRPS31	protein_coding	0.747658	0.00247837	100
ENSG00000160321	ZNF208	protein_coding	0.74933	0.0464534	100
ENSG00000237945	LINC00649	antisense	0.750733	0.0118612	100
ENSG00000113749	HRH2	protein_coding	0.751202	0.0187445	92.3077
ENSG00000120526	NUDCD1	protein_coding	0.751376	0.00598579	92.3077
ENSG00000111863	ADTRP	protein_coding	0.753276	0.0577608	100
ENSG00000179583	CIITA	protein_coding	0.753415	0.0461223	92.3077
ENSG00000188822	CNR2	protein_coding	0.753885	0.0252966	84.6154
ENSG00000122986	HVCN1	protein_coding	0.753977	0.000436007	100
ENSG00000107201	DDX58	protein_coding	0.753981	0.0016488	100
ENSG00000211785	TRAV12-1	TR_V_gene	0.755307	0.071017	84.6154
ENSG00000211777	TRAV3	TR_V_gene	0.756294	0.0215924	100
ENSG00000135929	CYP27A1	protein_coding	0.756667	0.0418922	92.3077
ENSG00000237943	PRKCQ-AS1	processed_transcript	0.756788	0.00150329	100
ENSG00000138829	FBN2	protein_coding	0.758164	0.00606609	92.3077
ENSG00000184988	TMEM106A	protein_coding	0.758184	0.0611034	84.6154
ENSG00000138061	CYP1B1	protein_coding	0.7584	0.0201375	15.3846
ENSG00000181754	AMIGO1	protein_coding	0.759248	0.000304799	100
ENSG00000012124	CD22	protein_coding	0.761078	0.0423185	84.6154
ENSG00000156398	SFXN2	protein_coding	0.76136	0.00509957	100
ENSG00000211859	TRAJ30	TR_J_gene	0.762508	0.0156827	84.6154
ENSG00000196411	EPHB4	protein_coding	0.762935	0.0168479	100
ENSG00000211863	TRAJ26	TR_J_gene	0.763973	0.00659708	76.9231
ENSG00000232995	RGS5	antisense	0.764115	0.00233185	84.6154
ENSG00000188321	ZNF559	protein_coding	0.764924	0.00188167	92.3077
ENSG00000211866	TRAJ23	TR_J_gene	0.765114	0.0160515	84.6154
ENSG00000245164	LINC00861	lincRNA	0.765417	0.01746	92.3077
ENSG00000089012	SIRPG	protein_coding	0.76586	0.00527863	92.3077
ENSG00000142405	NLRP12	protein_coding	0.765983	0.00777731	100
ENSG00000165821	SALL2	protein_coding	0.766124	0.0136849	84.6154
ENSG00000082293	COL19A1	protein_coding	0.76735	0.0877684	92.3077
ENSG00000166145	SPINT1	protein_coding	0.769594	0.00514391	100
ENSG00000164398	ACSL6	protein_coding	0.770462	0.00340764	100
ENSG00000164125	FAM198B	protein_coding	0.771495	0.00299817	100
ENSG00000117115	PADI2	protein_coding	0.772523	0.0327346	100
ENSG00000249437	NAIP	protein_coding	0.772987	0.00559523	100
ENSG00000178700	DHFR2	protein_coding	0.773348	0.00136709	92.3077
ENSG00000277406	CH17-385C13.2	unprocessed_pseudogene	0.773826	0.015296	100
ENSG00000135211	TMEM60	protein_coding	0.773878	0.00106604	92.3077
ENSG00000103351	CLUAP1	protein_coding	0.775417	0.000991214	100
ENSG00000162813	BPNT1	protein_coding	0.776175	0.00352324	92.3077
ENSG00000131849	ZNF132	protein_coding	0.777458	0.00834872	100
ENSG00000135898	GPR55	protein_coding	0.77767	0.00849835	92.3077
ENSG00000274349	ZNF658	protein_coding	0.778148	0.00502912	92.3077
ENSG00000074964	ARHGEF10L	protein_coding	0.778365	0.0168942	92.3077
ENSG00000143546	S100A8	protein_coding	0.783061	0.0139048	92.3077
ENSG00000211789	TRAV12-2	TR_V_gene	0.783199	0.046567	84.6154
ENSG00000152213	ARL11	protein_coding	0.785918	0.00247057	92.3077
ENSG00000117322	CR2	protein_coding	0.786165	0.0555091	84.6154
ENSG00000212128	TAS2R13	protein_coding	0.786168	0.0122736	92.3077
ENSG00000201217	Y_RNA	misc_RNA	0.787315	0.0215244	92.3077
ENSG00000280734	LINC01232	processed_transcript	0.790724	0.00183167	92.3077
ENSG00000235530	AC087294.2	antisense	0.792055	0.0167948	84.6154
ENSG00000170909	OSCAR	protein_coding	0.792528	0.0167846	100
ENSG00000135218	CD36	protein_coding	0.792556	0.00315285	100
ENSG00000180139	ACTA2-AS1	antisense	0.792703	0.00328816	92.3077
ENSG00000198298	ZNF485	protein_coding	0.792857	0.00026251	100
ENSG00000206053	HN1L	protein_coding	0.793303	3.81222e-05	92.3077
ENSG00000132749	TESMIN	protein_coding	0.79397	0.00330131	92.3077
ENSG00000277586	NEFL	protein_coding	0.794259	0.0988299	92.3077
ENSG00000276564	CTA-276F8.1	lincRNA	0.794498	0.00812102	76.9231
ENSG00000105514	RAB3D	protein_coding	0.794838	0.00146485	100
ENSG00000269001	CTD-2245F17.3	transcribed_unprocessed_pseudogene	0.795312	0.0122013	100
ENSG00000211851	TRAJ38	TR_J_gene	0.797337	0.001121	84.6154
ENSG00000281501	SEPSECS-AS1	antisense	0.80133	0.0707503	84.6154
ENSG00000213865	C8orf44	protein_coding	0.802541	0.00232215	92.3077
ENSG00000152147	GEMIN6	protein_coding	0.803303	0.00045835	100
ENSG00000204650	CRHR1-IT1	processed_transcript	0.804436	0.009699	100
ENSG00000134222	PSRC1	protein_coding	0.805786	0.00635972	100
ENSG00000125703	ATG4C	protein_coding	0.806889	0.00192726	100
ENSG00000164144	ARFIP1	protein_coding	0.809853	0.00133428	100
ENSG00000211873	TRAJ16	TR_J_gene	0.815034	0.00309962	92.3077
ENSG00000115271	GCA	protein_coding	0.816003	0.000489592	100
ENSG00000116729	WLS	protein_coding	0.817908	0.00117778	100
ENSG00000144120	TMEM177	protein_coding	0.818578	0.000197262	100
ENSG00000186812	ZNF397	protein_coding	0.820228	4.10509e-05	100
ENSG00000010165	METTL13	protein_coding	0.82049	0.000291003	100
ENSG00000238227	C9orf69	protein_coding	0.821076	0.00725376	92.3077
ENSG00000274114	CTC-281F24.3	transcribed_unprocessed_pseudogene	0.821834	0.006497	92.3077
ENSG00000182700	IGIP	protein_coding	0.823618	0.000300469	100
ENSG00000229180	GS1-124K5.11	lincRNA	0.824822	0.074066	84.6154
ENSG00000246582	RP11-1149O23.3	processed_transcript	0.825282	0.00665112	100
ENSG00000211878	TRAJ11	TR_J_gene	0.825505	0.00456789	84.6154
ENSG00000139193	CD27	protein_coding	0.826079	0.0102267	92.3077
ENSG00000136014	USP44	protein_coding	0.827317	0.0117947	100
ENSG00000040633	PHF23	protein_coding	0.827516	0.000912706	92.3077
ENSG00000263002	ZNF234	protein_coding	0.827853	0.000392407	92.3077
ENSG00000185875	THNSL1	protein_coding	0.830511	0.000646582	92.3077
ENSG00000182230	FAM153B	protein_coding	0.830902	0.0985057	92.3077
ENSG00000147592	LACTB2	protein_coding	0.831226	0.000587894	100
ENSG00000198105	ZNF248	protein_coding	0.831426	0.000134327	100
ENSG00000150756	FAM173B	protein_coding	0.832505	0.000187286	92.3077
ENSG00000260461	RP11-541N10.3	sense_overlapping	0.844254	0.00307977	92.3077
ENSG00000187912	CLEC17A	protein_coding	0.848926	0.0200133	100
ENSG00000064309	CDON	protein_coding	0.849135	0.00165985	92.3077
ENSG00000274922	RP11-88E10.5	lincRNA	0.84956	0.000527142	100
ENSG00000048052	HDAC9	protein_coding	0.849697	0.000240636	92.3077
ENSG00000156239	N6AMT1	protein_coding	0.850735	3.68392e-05	100
ENSG00000211870	TRAJ19	TR_J_gene	0.852637	0.0024895	84.6154
ENSG00000182010	RTKN2	protein_coding	0.855416	0.0170815	100
ENSG00000008516	MMP25	protein_coding	0.856232	0.0910042	84.6154
ENSG00000029639	TFB1M	protein_coding	0.857565	4.84196e-05	100
ENSG00000248508	SRP14-AS1	lincRNA	0.86048	0.00283498	100
ENSG00000255847	RP11-167N4.2	antisense	0.86072	0.0221893	84.6154
ENSG00000226137	BAIAP2-AS1	lincRNA	0.861027	0.00172857	92.3077
ENSG00000175414	ARL10	protein_coding	0.86113	0.000952856	100
ENSG00000198019	FCGR1B	protein_coding	0.86181	0.00628369	92.3077
ENSG00000211858	TRAJ31	TR_J_gene	0.863237	0.00137902	92.3077
ENSG00000196678	ERI2	protein_coding	0.86424	0.00031671	92.3077
ENSG00000278897	AC020951.1	TEC	0.866959	0.000825513	92.3077
ENSG00000211865	TRAJ24	TR_J_gene	0.868154	0.000858981	92.3077
ENSG00000278896	RP11-474P2.7	TEC	0.874449	0.0134674	92.3077
ENSG00000143127	ITGA10	protein_coding	0.874597	0.00522586	92.3077
ENSG00000279491	RP11-810P12.7	TEC	0.875326	0.0158171	84.6154
ENSG00000246223	LINC01550	lincRNA	0.877803	0.00203103	84.6154
ENSG00000165617	DACT1	protein_coding	0.879431	0.0388645	100
ENSG00000128000	ZNF780B	protein_coding	0.880388	2.01295e-05	100
ENSG00000117090	SLAMF1	protein_coding	0.881039	8.55734e-05	100
ENSG00000211886	TRAJ3	TR_J_gene	0.881564	0.000911085	84.6154
ENSG00000125863	MKKS	protein_coding	0.882596	0.000140447	92.3077
ENSG00000166002	SMCO4	protein_coding	0.883281	0.00122581	92.3077
ENSG00000072952	MRVI1	protein_coding	0.883984	0.00192574	84.6154
ENSG00000198736	MSRB1	protein_coding	0.884952	0.000668833	100
ENSG00000187187	ZNF546	protein_coding	0.886249	7.71905e-06	100
ENSG00000157445	CACNA2D3	protein_coding	0.8871	0.000373913	100
ENSG00000211877	TRAJ12	TR_J_gene	0.890134	0.00200383	92.3077
ENSG00000211880	TRAJ9	TR_J_gene	0.894506	0.000670995	92.3077
ENSG00000166343	MSS51	protein_coding	0.895661	0.00326745	92.3077
ENSG00000132185	FCRLA	protein_coding	0.899299	0.0433263	92.3077
ENSG00000172322	CLEC12A	protein_coding	0.899561	0.00254156	100
ENSG00000232021	LEF1-AS1	processed_transcript	0.901373	0.00275993	92.3077
ENSG00000119457	SLC46A2	protein_coding	0.903617	0.0040026	100
ENSG00000204611	ZNF616	protein_coding	0.905227	0.000306845	92.3077
ENSG00000197798	FAM118B	protein_coding	0.90563	5.19498e-05	92.3077
ENSG00000157734	SNX22	protein_coding	0.907492	0.0146096	92.3077
ENSG00000137806	NDUFAF1	protein_coding	0.909716	0.000100187	92.3077
ENSG00000213203	GIMAP1	protein_coding	0.91234	0.000331726	100
ENSG00000261770	CTC-459F4.1	lincRNA	0.912489	0.00107491	92.3077
ENSG00000134460	IL2RA	protein_coding	0.91522	0.0002075	100
ENSG00000197182	MIRLET7BHG	lincRNA	0.920643	0.0780004	84.6154
ENSG00000236901	MIR600HG	sense_intronic	0.923243	0.00104523	92.3077
ENSG00000263327	TAPT1-AS1	antisense	0.923797	0.000828622	92.3077
ENSG00000211849	TRAJ40	TR_J_gene	0.927716	0.0015398	92.3077
ENSG00000267575	CTC-459F4.3	lincRNA	0.927753	4.88856e-05	92.3077
ENSG00000249825	CTD-2201I18.1	antisense	0.935418	0.00130871	92.3077
ENSG00000254685	FPGT	protein_coding	0.936615	0.000128649	100
ENSG00000134247	PTGFRN	protein_coding	0.937865	0.000315047	100
ENSG00000121486	TRMT1L	protein_coding	0.940047	2.60023e-05	100
ENSG00000161298	ZNF382	protein_coding	0.941314	2.58254e-05	100
ENSG00000276699	TRAJ36	TR_J_gene	0.941797	0.000817771	84.6154
ENSG00000211856	TRAJ33	TR_J_gene	0.944483	0.00066616	92.3077
ENSG00000167840	ZNF232	protein_coding	0.948081	5.06527e-05	100
ENSG00000089127	OAS1	protein_coding	0.94892	0.00151644	92.3077
ENSG00000235314	LINC00957	lincRNA	0.950759	0.00197246	92.3077
ENSG00000211875	TRAJ14	TR_J_gene	0.954051	0.000435514	92.3077
ENSG00000105967	TFEC	protein_coding	0.954581	0.00026782	100
ENSG00000173614	NMNAT1	protein_coding	0.955204	0.000114518	100
ENSG00000161048	NAPEPLD	protein_coding	0.960224	7.31119e-05	100
ENSG00000211882	TRAJ7	TR_J_gene	0.962912	8.80974e-05	100
ENSG00000272356	RP5-1112D6.8	antisense	0.966266	0.0064178	92.3077
ENSG00000211860	TRAJ29	TR_J_gene	0.966453	0.000262757	92.3077
ENSG00000135828	RNASEL	protein_coding	0.967693	2.78603e-06	100
ENSG00000128872	TMOD2	protein_coding	0.972077	6.49727e-06	100
ENSG00000109654	TRIM2	protein_coding	0.972362	0.000339172	100
ENSG00000211871	TRAJ18	TR_J_gene	0.97264	0.000140555	92.3077
ENSG00000278619	MRM1	protein_coding	0.972732	0.000696639	100
ENSG00000197880	MDS2	protein_coding	0.975365	0.000258655	100
ENSG00000153140	CETN3	protein_coding	0.983752	0.000140199	92.3077
ENSG00000137078	SIT1	protein_coding	0.98774	0.000615074	92.3077
ENSG00000211884	TRAJ5	TR_J_gene	0.990683	6.04766e-05	92.3077
ENSG00000186354	C9orf47	protein_coding	0.990916	0.0173751	69.2308
ENSG00000120868	APAF1	protein_coding	0.991532	2.37165e-05	100
ENSG00000260711	RP11-747H7.3	sense_intronic	0.991707	0.00172752	84.6154
ENSG00000111452	ADGRD1	protein_coding	0.992091	0.000678968	92.3077
ENSG00000246790	RP11-730K11.1	antisense	0.99724	0.000519715	92.3077
ENSG00000132704	FCRL2	protein_coding	0.997761	0.0136999	100
ENSG00000143457	GOLPH3L	protein_coding	1.0033	0.000107549	100
ENSG00000246082	NUDT16P1	transcribed_unitary_pseudogene	1.01673	6.04996e-05	100
ENSG00000211872	TRAJ17	TR_J_gene	1.0171	7.33885e-05	100
ENSG00000215271	HOMEZ	protein_coding	1.02162	2.57636e-05	92.3077
ENSG00000270127	RP11-526I2.5	lincRNA	1.02176	0.0117843	92.3077
ENSG00000211881	TRAJ8	TR_J_pseudogene	1.0362	3.32128e-05	100
ENSG00000211876	TRAJ13	TR_J_gene	1.04013	4.29464e-05	100
ENSG00000170345	FOS	protein_coding	1.04421	0.0104278	92.3077
ENSG00000116990	MYCL	protein_coding	1.04574	5.35603e-05	100
ENSG00000111728	ST8SIA1	protein_coding	1.04747	3.42727e-05	100
ENSG00000251215	GOLGA5P1	processed_pseudogene	1.04918	0.00772885	84.6154
ENSG00000280153	RP11-876N24.3	TEC	1.05304	0.00122734	92.3077
ENSG00000211869	TRAJ20	TR_J_gene	1.05708	2.99735e-05	100
ENSG00000138413	IDH1	protein_coding	1.05719	2.29463e-06	100
ENSG00000184226	PCDH9	protein_coding	1.06041	0.0136653	92.3077
ENSG00000148468	FAM171A1	protein_coding	1.06468	7.21897e-05	100
ENSG00000136997	MYC	protein_coding	1.06491	9.58433e-05	100
ENSG00000186205	43891	protein_coding	1.06667	4.1122e-05	7.69231
ENSG00000255733	IFNG-AS1	antisense	1.06816	0.00160161	100
ENSG00000235750	KIAA0040	protein_coding	1.0694	4.36047e-06	100
ENSG00000211868	TRAJ21	TR_J_gene	1.07788	0.000241888	100
ENSG00000211888	TRAJ1	TR_J_gene	1.08655	1.47711e-05	100
ENSG00000278661	TRAJ37	TR_J_gene	1.08681	5.12016e-05	100
ENSG00000214894	LINC00243	lincRNA	1.08831	0.00261654	84.6154
ENSG00000211861	TRAJ28	TR_J_gene	1.08885	9.54906e-06	100
ENSG00000149573	MPZL2	protein_coding	1.0943	0.000410642	100
ENSG00000100721	TCL1A	protein_coding	1.09911	0.0297151	76.9231
ENSG00000091106	NLRC4	protein_coding	1.10216	2.82901e-05	100
ENSG00000174500	GCSAM	protein_coding	1.10323	0.00120945	92.3077
ENSG00000178966	RMI1	protein_coding	1.11078	1.62025e-06	100
ENSG00000163406	SLC15A2	protein_coding	1.11158	7.91686e-05	92.3077
ENSG00000146904	EPHA1	protein_coding	1.11598	3.97977e-05	100
ENSG00000165490	DDIAS	protein_coding	1.1166	1.79117e-05	92.3077
ENSG00000211862	TRAJ27	TR_J_gene	1.11865	1.07842e-05	100
ENSG00000173208	ABCD2	protein_coding	1.11988	0.000199682	100
ENSG00000133561	GIMAP6	protein_coding	1.12431	2.16238e-06	100
ENSG00000272155	RP11-707M3.3	antisense	1.12761	0.000155479	100
ENSG00000180626	ZNF594	protein_coding	1.1333	4.7287e-06	92.3077
ENSG00000070371	CLTCL1	protein_coding	1.13446	1.24281e-05	100
ENSG00000019991	HGF	protein_coding	1.14028	2.03309e-06	92.3077
ENSG00000164124	TMEM144	protein_coding	1.15712	0.000735617	100
ENSG00000241351	IGKV3-11	IG_V_gene	1.16042	0.0189335	100
ENSG00000151490	PTPRO	protein_coding	1.16864	1.29996e-07	92.3077
ENSG00000215458	AATBC	antisense	1.17393	0.0129625	92.3077
ENSG00000183723	CMTM4	protein_coding	1.17847	2.79593e-06	100
ENSG00000163568	AIM2	protein_coding	1.18488	0.000140178	92.3077
ENSG00000179144	GIMAP7	protein_coding	1.19774	2.2567e-06	92.3077
ENSG00000168329	CX3CR1	protein_coding	1.20603	0.00779429	84.6154
ENSG00000120738	EGR1	protein_coding	1.21196	0.0543445	100
ENSG00000187554	TLR5	protein_coding	1.22729	6.08663e-06	100
ENSG00000123405	NFE2	protein_coding	1.23692	0.000222311	84.6154
ENSG00000198121	LPAR1	protein_coding	1.23978	0.000550217	92.3077
ENSG00000235532	LINC00402	lincRNA	1.28628	6.58521e-06	100
ENSG00000186265	BTLA	protein_coding	1.3072	6.3934e-06	100
ENSG00000175857	GAPT	protein_coding	1.31492	2.15515e-06	92.3077
ENSG00000111846	GCNT2	protein_coding	1.3491	2.00471e-06	84.6154
ENSG00000276085	CCL3L3	protein_coding	1.35313	0.0217387	69.2308
ENSG00000133574	GIMAP4	protein_coding	1.3533	1.93404e-06	100
ENSG00000240859	AC093627.10	lincRNA	1.35446	6.2796e-07	100
ENSG00000091262	ABCC6	protein_coding	1.36146	0.000195379	100
ENSG00000248429	RP11-597D13.9	antisense	1.36796	0.000101422	92.3077
ENSG00000127954	STEAP4	protein_coding	1.39844	2.32571e-05	100
ENSG00000235381	RP11-477D19.2	antisense	1.399	6.72106e-07	100
ENSG00000185745	IFIT1	protein_coding	1.42262	0.000863996	92.3077
ENSG00000183691	NOG	protein_coding	1.42426	6.13119e-05	92.3077
ENSG00000163606	CD200R1	protein_coding	1.42835	1.77746e-06	100
ENSG00000139174	PRICKLE1	protein_coding	1.48642	3.35987e-08	100
ENSG00000121858	TNFSF10	protein_coding	1.49872	5.89015e-07	92.3077
ENSG00000261326	LINC01355	lincRNA	1.50411	3.95005e-05	84.6154
ENSG00000174123	TLR10	protein_coding	1.50561	2.30367e-05	92.3077
ENSG00000073756	PTGS2	protein_coding	1.53291	0.00072274	84.6154
ENSG00000196329	GIMAP5	protein_coding	1.53781	7.6977e-10	100
ENSG00000180061	TMEM150B	protein_coding	1.54031	6.687e-05	100
ENSG00000164251	F2RL1	protein_coding	1.54568	1.97901e-08	100
ENSG00000163563	MNDA	protein_coding	1.58437	3.2309e-07	100
ENSG00000136630	HLX	protein_coding	1.61259	4.32929e-06	92.3077
ENSG00000173535	TNFRSF10C	protein_coding	1.67009	1.54462e-05	92.3077
ENSG00000272398	CD24	protein_coding	1.7	0.000123868	92.3077
ENSG00000163154	TNFAIP8L2	protein_coding	1.77507	2.26491e-10	92.3077
ENSG00000205056	RP11-693J15.5	lincRNA	1.7985	2.52434e-05	100
ENSG00000170915	PAQR8	protein_coding	1.80082	1.03654e-10	100
ENSG00000238113	LINC01410	lincRNA	1.80957	1.64102e-08	84.6154
ENSG00000171115	GIMAP8	protein_coding	1.92561	7.3971e-11	92.3077
ENSG00000122877	EGR2	protein_coding	1.93432	5.69872e-05	15.3846
ENSG00000134061	CD180	protein_coding	2.0345	1.62304e-11	92.3077
ENSG00000181631	P2RY13	protein_coding	2.18511	1.30931e-09	92.3077
ENSG00000281106	RP11-327P2.7	protein_coding	2.4741	3.78019e-09	100
ENSG00000121807	CCR2	protein_coding	2.49637	2.64493e-13	92.3077
