# Supplementary material for: Sex-Dependent Transcriptional Changes in Response to Stress in Patients with Myalgic Encephalomyelitis/Chronic Fatigue Syndrome: A Pilot Project
Source: Int J Mol Sci. 2023 Jun 17;24(12):10255. doi: 10.3390/ijms241210255 (PMC10299261; doi:10.3390/ijms241210255)
Supplement: Supplementary file 1 [file ijms-24-10255-s001.zip › Supplementary Table S4_Rev.xlsx]

## Sheet: Sheet1
Supplementary Table S4. Differentially expressed genes in male HCs between 4 hours post maximal exertion (T2) and baseline (T0)
Ensembl ID	Associated Gene Name	Gene type	Log2(Fold Change)	False Discovery Rate
ENSG00000169439	SDC2	protein_coding	-3.55478	4.06728e-10
ENSG00000119508	NR4A3	protein_coding	-2.80022	2.21243e-07
ENSG00000175352	NRIP3	protein_coding	-2.60584	2.76061e-07
ENSG00000123689	G0S2	protein_coding	-2.58593	1.39561e-07
ENSG00000119986	AVPI1	protein_coding	-2.53929	2.27902e-12
ENSG00000146072	TNFRSF21	protein_coding	-2.53135	2.22721e-14
ENSG00000103257	SLC7A5	protein_coding	-2.51312	4.41556e-10
ENSG00000130844	ZNF331	protein_coding	-2.47763	1.38787e-11
ENSG00000176641	RNF152	protein_coding	-2.34324	4.80634e-07
ENSG00000115594	IL1R1	protein_coding	-2.27248	8.68636e-08
ENSG00000175197	DDIT3	protein_coding	-2.2661	4.59877e-08
ENSG00000156966	B3GNT7	protein_coding	-2.25748	1.25313e-10
ENSG00000145632	PLK2	protein_coding	-2.25056	8.54135e-07
ENSG00000177606	JUN	protein_coding	-2.23455	4.11706e-05
ENSG00000142178	SIK1	protein_coding	-2.19569	4.49624e-05
ENSG00000151012	SLC7A11	protein_coding	-2.17591	1.12248e-07
ENSG00000161835	GRASP	protein_coding	-2.16958	7.90163e-10
ENSG00000120875	DUSP4	protein_coding	-2.16814	3.71466e-07
ENSG00000196878	LAMB3	protein_coding	-2.12772	7.63226e-07
ENSG00000115590	IL1R2	protein_coding	-2.09753	2.88533e-07
ENSG00000151014	NOCT	protein_coding	-2.08834	9.17767e-11
ENSG00000109321	AREG	protein_coding	-2.06916	3.14421e-08
ENSG00000185022	MAFF	protein_coding	-2.04886	1.02821e-10
ENSG00000095794	CREM	protein_coding	-2.03007	5.86323e-08
ENSG00000165029	ABCA1	protein_coding	-2.02675	4.29113e-07
ENSG00000116717	GADD45A	protein_coding	-2.01734	4.45257e-10
ENSG00000170525	PFKFB3	protein_coding	-2.00051	1.62715e-08
ENSG00000229644	NAMPTP1	processed_pseudogene	-2.00024	1.6176e-07
ENSG00000078804	TP53INP2	protein_coding	-1.99196	7.74471e-09
ENSG00000113448	PDE4D	protein_coding	-1.9842	3.6041e-11
ENSG00000214756	METTL12	protein_coding	-1.9822	6.95685e-05
ENSG00000139832	RAB20	protein_coding	-1.98215	8.68018e-11
ENSG00000118985	ELL2	protein_coding	-1.89729	3.17767e-07
ENSG00000197019	SERTAD1	protein_coding	-1.88745	4.29711e-09
ENSG00000101665	SMAD7	protein_coding	-1.88387	1.85479e-08
ENSG00000011422	PLAUR	protein_coding	-1.87158	4.79861e-09
ENSG00000112715	VEGFA	protein_coding	-1.8681	2.88601e-07
ENSG00000057704	TMCC3	protein_coding	-1.85348	1.61486e-11
ENSG00000134531	EMP1	protein_coding	-1.84987	9.36658e-05
ENSG00000124882	EREG	protein_coding	-1.84573	2.38425e-05
ENSG00000270681	RP11-372K14.2	antisense	-1.81135	9.59068e-08
ENSG00000044574	HSPA5	protein_coding	-1.81023	1.66166e-07
ENSG00000137801	THBS1	protein_coding	-1.80918	4.95066e-05
ENSG00000148926	ADM	protein_coding	-1.8073	2.73822e-06
ENSG00000188886	ASTL	protein_coding	-1.75006	0.000127367
ENSG00000139112	GABARAPL1	protein_coding	-1.69917	1.35812e-08
ENSG00000075426	FOSL2	protein_coding	-1.69887	2.60791e-10
ENSG00000213386	RP11-779O18.2	processed_pseudogene	-1.6967	0.0151067
ENSG00000275993	CH507-42P11.8	protein_coding	-1.66117	7.44481e-05
ENSG00000188486	H2AFX	protein_coding	-1.65673	3.59868e-05
ENSG00000118503	TNFAIP3	protein_coding	-1.64998	2.95953e-08
ENSG00000184545	DUSP8	protein_coding	-1.64405	1.04303e-06
ENSG00000104970	KIR3DX1	protein_coding	-1.64276	8.76934e-05
ENSG00000109929	SC5D	protein_coding	-1.6414	7.53274e-07
ENSG00000218018	RP4-800J21.3	antisense	-1.64009	2.10831e-10
ENSG00000100003	SEC14L2	protein_coding	-1.63591	5.33694e-09
ENSG00000269952	RP11-324I22.3	sense_intronic	-1.63208	0.0019558
ENSG00000153234	NR4A2	protein_coding	-1.63133	2.13835e-08
ENSG00000116285	ERRFI1	protein_coding	-1.62775	1.02584e-07
ENSG00000124762	CDKN1A	protein_coding	-1.62128	2.06976e-07
ENSG00000136541	ERMN	protein_coding	-1.61923	1.32474e-06
ENSG00000090104	RGS1	protein_coding	-1.59899	0.000681676
ENSG00000171617	ENC1	protein_coding	-1.55931	4.09746e-09
ENSG00000158050	DUSP2	protein_coding	-1.54259	7.91409e-07
ENSG00000099860	GADD45B	protein_coding	-1.53714	1.14237e-05
ENSG00000179094	PER1	protein_coding	-1.52648	4.302e-07
ENSG00000108106	UBE2S	protein_coding	-1.51341	1.39672e-05
ENSG00000176845	METRNL	protein_coding	-1.50544	6.02961e-07
ENSG00000176105	YES1	protein_coding	-1.50151	1.61016e-08
ENSG00000163661	PTX3	protein_coding	-1.48391	3.48507e-06
ENSG00000100221	JOSD1	protein_coding	-1.47511	2.97812e-09
ENSG00000139289	PHLDA1	protein_coding	-1.47441	4.81047e-05
ENSG00000112137	PHACTR1	protein_coding	-1.47028	8.09813e-06
ENSG00000161921	CXCL16	protein_coding	-1.46343	2.44587e-07
ENSG00000139354	GAS2L3	protein_coding	-1.46007	7.8131e-05
ENSG00000176788	BASP1	protein_coding	-1.43917	6.4119e-07
ENSG00000136603	SKIL	protein_coding	-1.43126	8.96045e-05
ENSG00000185338	SOCS1	protein_coding	-1.42818	7.204e-05
ENSG00000188229	TUBB4B	protein_coding	-1.42619	3.11356e-06
ENSG00000081041	CXCL2	protein_coding	-1.42124	0.00123629
ENSG00000162783	IER5	protein_coding	-1.41903	7.06615e-06
ENSG00000179841	AKAP5	protein_coding	-1.41218	3.54785e-06
ENSG00000183508	FAM46C	protein_coding	-1.411	4.4495e-07
ENSG00000112149	CD83	protein_coding	-1.41051	2.07245e-05
ENSG00000184588	PDE4B	protein_coding	-1.40623	2.20512e-06
ENSG00000155307	SAMSN1	protein_coding	-1.40592	6.69164e-06
ENSG00000197153	HIST1H3J	protein_coding	-1.40305	0.00150905
ENSG00000177432	NAP1L5	protein_coding	-1.39889	1.66073e-07
ENSG00000110721	CHKA	protein_coding	-1.39762	7.32319e-09
ENSG00000276410	HIST1H2BB	protein_coding	-1.38051	0.00409253
ENSG00000268734	CTB-61M7.2	lincRNA	-1.37289	2.67085e-05
ENSG00000108179	PPIF	protein_coding	-1.37043	7.34238e-06
ENSG00000059804	SLC2A3	protein_coding	-1.36776	2.29325e-07
ENSG00000144655	CSRNP1	protein_coding	-1.36675	4.54488e-07
ENSG00000166886	NAB2	protein_coding	-1.36305	3.78205e-05
ENSG00000253372	RP11-44N11.1	sense_intronic	-1.35737	2.3073e-05
ENSG00000278463	HIST1H2AB	protein_coding	-1.35072	0.0007918
ENSG00000274641	HIST1H2BO	protein_coding	-1.34727	0.000366335
ENSG00000198682	PAPSS2	protein_coding	-1.34276	1.10114e-05
ENSG00000101384	JAG1	protein_coding	-1.33759	9.43134e-06
ENSG00000168209	DDIT4	protein_coding	-1.33685	1.24339e-07
ENSG00000135048	TMEM2	protein_coding	-1.33485	5.68043e-08
ENSG00000176014	TUBB6	protein_coding	-1.33082	4.7008e-05
ENSG00000197405	C5AR1	protein_coding	-1.32399	2.13849e-07
ENSG00000173846	PLK3	protein_coding	-1.32283	1.26748e-05
ENSG00000279663	RP11-542H15.1	TEC	-1.31911	0.00814802
ENSG00000099985	OSM	protein_coding	-1.31655	0.000797496
ENSG00000183484	GPR132	protein_coding	-1.31161	1.06822e-06
ENSG00000121966	CXCR4	protein_coding	-1.31135	4.02785e-06
ENSG00000137331	IER3	protein_coding	-1.31059	0.000470501
ENSG00000102760	RGCC	protein_coding	-1.30337	7.1318e-05
ENSG00000088899	LZTS3	protein_coding	-1.30052	8.58899e-06
ENSG00000261560	RP11-166B2.3	sense_intronic	-1.29662	0.000132967
ENSG00000145911	N4BP3	protein_coding	-1.29514	0.000419286
ENSG00000143507	DUSP10	protein_coding	-1.29105	6.33709e-06
ENSG00000248283	CCNL2P1	processed_pseudogene	-1.28647	5.29107e-06
ENSG00000176597	B3GNT5	protein_coding	-1.28417	0.00200781
ENSG00000279908	RP11-325I22.3	TEC	-1.28281	1.24916e-06
ENSG00000175130	MARCKSL1	protein_coding	-1.28038	6.00204e-06
ENSG00000234816	U91328.2	unprocessed_pseudogene	-1.28031	0.0116108
ENSG00000181218	HIST3H2A	protein_coding	-1.27517	0.000284669
ENSG00000090339	ICAM1	protein_coding	-1.27354	2.02189e-07
ENSG00000186431	FCAR	protein_coding	-1.26378	3.69936e-06
ENSG00000222009	BTBD19	protein_coding	-1.25709	0.000483032
ENSG00000134107	BHLHE40	protein_coding	-1.24042	6.8003e-07
ENSG00000188211	NCR3LG1	protein_coding	-1.24031	1.47515e-05
ENSG00000158321	AUTS2	protein_coding	-1.23345	2.64094e-06
ENSG00000186834	HEXIM1	protein_coding	-1.23322	5.13849e-05
ENSG00000270589	RP11-348N5.7	antisense	-1.22754	0.00258632
ENSG00000130340	SNX9	protein_coding	-1.22701	1.40939e-06
ENSG00000185950	IRS2	protein_coding	-1.22672	9.3373e-07
ENSG00000178726	THBD	protein_coding	-1.2233	0.00270174
ENSG00000125812	GZF1	protein_coding	-1.21649	2.35013e-06
ENSG00000124225	PMEPA1	protein_coding	-1.21635	0.000814574
ENSG00000177173	NAP1L4P1	processed_pseudogene	-1.21062	4.83247e-05
ENSG00000274997	HIST1H2AH	protein_coding	-1.2103	0.00383876
ENSG00000196843	ARID5A	protein_coding	-1.2078	3.01602e-06
ENSG00000137393	RNF144B	protein_coding	-1.20522	1.10872e-05
ENSG00000248323	LUCAT1	lincRNA	-1.20414	0.00321699
ENSG00000173276	ZBTB21	protein_coding	-1.20275	1.47294e-06
ENSG00000138767	CNOT6L	protein_coding	-1.20271	2.21954e-05
ENSG00000186594	MIR22HG	lincRNA	-1.19868	2.48317e-06
ENSG00000055483	USP36	protein_coding	-1.1981	3.57552e-06
ENSG00000100644	HIF1A	protein_coding	-1.19132	5.96043e-06
ENSG00000125740	FOSB	protein_coding	-1.18718	0.00176968
ENSG00000100906	NFKBIA	protein_coding	-1.18358	2.09062e-06
ENSG00000169429	CXCL8	protein_coding	-1.18348	0.0099394
ENSG00000172345	STARD5	protein_coding	-1.18065	2.88682e-07
ENSG00000132819	RBM38	protein_coding	-1.17906	2.84074e-07
ENSG00000260708	CTA-29F11.1	antisense	-1.17863	5.3658e-05
ENSG00000177374	HIC1	protein_coding	-1.17703	3.11615e-05
ENSG00000155252	PI4K2A	protein_coding	-1.17656	3.82315e-08
ENSG00000278601	RP11-348N5.9	antisense	-1.17589	0.00025973
ENSG00000113070	HBEGF	protein_coding	-1.17556	0.00152418
ENSG00000163874	ZC3H12A	protein_coding	-1.16458	3.35367e-06
ENSG00000204103	MAFB	protein_coding	-1.15773	0.00119299
ENSG00000205710	C17orf107	protein_coding	-1.1568	0.00034261
ENSG00000105643	ARRDC2	protein_coding	-1.15579	2.03248e-06
ENSG00000232810	TNF	protein_coding	-1.15461	0.00102215
ENSG00000148841	ITPRIP	protein_coding	-1.15092	3.35326e-08
ENSG00000160789	LMNA	protein_coding	-1.14869	0.000802832
ENSG00000124145	SDC4	protein_coding	-1.1419	0.000544135
ENSG00000138074	SLC5A6	protein_coding	-1.13959	1.16331e-06
ENSG00000169155	ZBTB43	protein_coding	-1.1393	1.15934e-06
ENSG00000124635	HIST1H2BJ	protein_coding	-1.13668	0.000705143
ENSG00000162711	NLRP3	protein_coding	-1.13403	1.75514e-06
ENSG00000169710	FASN	protein_coding	-1.13004	0.00124129
ENSG00000230562	FAM133DP	processed_pseudogene	-1.12761	6.51983e-05
ENSG00000136159	NUDT15	protein_coding	-1.1217	4.95803e-07
ENSG00000119801	YPEL5	protein_coding	-1.11953	1.52646e-05
ENSG00000067064	IDI1	protein_coding	-1.11703	3.63571e-06
ENSG00000117143	UAP1	protein_coding	-1.11675	7.46134e-06
ENSG00000121797	CCRL2	protein_coding	-1.11622	0.000719462
ENSG00000197989	SNHG12	antisense	-1.11561	0.000301682
ENSG00000151327	FAM177A1	protein_coding	-1.11257	1.75385e-05
ENSG00000038945	MSR1	protein_coding	-1.11051	0.014425
ENSG00000164442	CITED2	protein_coding	-1.10526	0.000788507
ENSG00000135047	CTSL	protein_coding	-1.10302	0.00313032
ENSG00000152409	JMY	protein_coding	-1.10279	5.20361e-06
ENSG00000132002	DNAJB1	protein_coding	-1.09998	0.000166922
ENSG00000051108	HERPUD1	protein_coding	-1.09846	2.214e-06
ENSG00000197208	SLC22A4	protein_coding	-1.09519	3.62831e-05
ENSG00000145675	PIK3R1	protein_coding	-1.0912	5.52523e-06
ENSG00000164211	STARD4	protein_coding	-1.08968	3.94975e-05
ENSG00000162772	ATF3	protein_coding	-1.08854	0.00220368
ENSG00000006652	IFRD1	protein_coding	-1.08713	7.87518e-05
ENSG00000205189	ZBTB10	protein_coding	-1.0785	0.000236508
ENSG00000273802	HIST1H2BG	protein_coding	-1.07836	0.00523459
ENSG00000144485	HES6	protein_coding	-1.07651	5.01127e-05
ENSG00000138166	DUSP5	protein_coding	-1.07506	2.70437e-06
ENSG00000260368	RP11-521I2.3	sense_overlapping	-1.07187	0.00340257
ENSG00000070495	JMJD6	protein_coding	-1.07175	2.22531e-06
ENSG00000158792	SPATA2L	protein_coding	-1.06268	6.86922e-05
ENSG00000171223	JUNB	protein_coding	-1.06165	0.00046937
ENSG00000087589	CASS4	protein_coding	-1.05529	6.40909e-06
ENSG00000262074	SNORD3B-2	snoRNA	-1.05061	0.00701418
ENSG00000105835	NAMPT	protein_coding	-1.05019	0.000358834
ENSG00000107968	MAP3K8	protein_coding	-1.04983	2.96162e-06
ENSG00000182885	ADGRG3	protein_coding	-1.04639	0.00761337
ENSG00000198355	PIM3	protein_coding	-1.04118	0.000218563
ENSG00000128512	DOCK4	protein_coding	-1.04013	0.000697689
ENSG00000204186	ZDBF2	protein_coding	-1.03997	0.000198742
ENSG00000141497	ZMYND15	protein_coding	-1.03651	0.000305058
ENSG00000273703	HIST1H2BM	protein_coding	-1.03231	0.00220327
ENSG00000160179	ABCG1	protein_coding	-1.03199	0.000631823
ENSG00000234290	AC116366.6	antisense	-1.02835	0.000441277
ENSG00000033327	GAB2	protein_coding	-1.02681	1.73254e-05
ENSG00000131669	NINJ1	protein_coding	-1.02475	2.35751e-05
ENSG00000174738	NR1D2	protein_coding	-1.01946	5.12977e-05
ENSG00000173068	BNC2	protein_coding	-1.01935	0.00402719
ENSG00000257242	LINC01619	processed_transcript	-1.01878	0.000654443
ENSG00000182481	KPNA2	protein_coding	-1.01806	2.08326e-06
ENSG00000229989	MIR181A1HG	lincRNA	-1.0173	0.000100649
ENSG00000123975	CKS2	protein_coding	-1.01502	0.00148142
ENSG00000153922	CHD1	protein_coding	-1.0141	4.53894e-05
ENSG00000172893	DHCR7	protein_coding	-1.0131	1.04669e-05
ENSG00000101695	RNF125	protein_coding	-1.01293	7.21788e-06
ENSG00000132434	LANCL2	protein_coding	-1.01201	3.08761e-06
ENSG00000164674	SYTL3	protein_coding	-1.01079	3.41889e-07
ENSG00000007944	MYLIP	protein_coding	-1.01073	1.84992e-05
ENSG00000141404	GNAL	protein_coding	-1.01058	0.000340281
ENSG00000171612	SLC25A33	protein_coding	-1.00177	4.35946e-06
ENSG00000130164	LDLR	protein_coding	-1.00107	6.12197e-05
ENSG00000274267	HIST1H3B	protein_coding	-0.996706	0.00206083
ENSG00000058600	POLR3E	protein_coding	-0.993314	2.16315e-05
ENSG00000209042	SNORD12C	snoRNA	-0.992942	0.00327903
ENSG00000278637	HIST1H4A	protein_coding	-0.991863	0.000640043
ENSG00000104856	RELB	protein_coding	-0.990539	7.14823e-05
ENSG00000006634	DBF4	protein_coding	-0.989801	4.47133e-05
ENSG00000115738	ID2	protein_coding	-0.986069	4.77513e-05
ENSG00000255717	SNHG1	processed_transcript	-0.985509	0.0008473
ENSG00000121274	PAPD5	protein_coding	-0.984656	1.60085e-05
ENSG00000110046	ATG2A	protein_coding	-0.984081	0.000311794
ENSG00000112312	GMNN	protein_coding	-0.979223	4.28264e-05
ENSG00000164056	SPRY1	protein_coding	-0.977762	0.000526536
ENSG00000087074	PPP1R15A	protein_coding	-0.974626	0.000130865
ENSG00000115526	CHST10	protein_coding	-0.973804	6.28156e-07
ENSG00000144597	EAF1	protein_coding	-0.972449	4.76167e-05
ENSG00000166825	ANPEP	protein_coding	-0.969732	0.00339293
ENSG00000188042	ARL4C	protein_coding	-0.96655	2.07404e-06
ENSG00000180479	ZNF571	protein_coding	-0.9661	0.000232931
ENSG00000113811	SELK	protein_coding	-0.96517	8.53034e-05
ENSG00000105085	MED26	protein_coding	-0.964738	9.18071e-07
ENSG00000103569	AQP9	protein_coding	-0.964655	0.00284112
ENSG00000107554	DNMBP	protein_coding	-0.963148	4.94656e-05
ENSG00000149646	CNBD2	protein_coding	-0.960284	2.55022e-05
ENSG00000138670	RASGEF1B	protein_coding	-0.957219	0.00674059
ENSG00000196787	HIST1H2AG	protein_coding	-0.955714	0.00569958
ENSG00000070961	ATP2B1	protein_coding	-0.955078	0.000635009
ENSG00000101445	PPP1R16B	protein_coding	-0.953562	2.86841e-05
ENSG00000269821	KCNQ1OT1	antisense	-0.945883	0.00548352
ENSG00000070540	WIPI1	protein_coding	-0.943128	2.54477e-06
ENSG00000197329	PELI1	protein_coding	-0.941083	3.6433e-05
ENSG00000167604	NFKBID	protein_coding	-0.940044	0.00111384
ENSG00000108932	SLC16A6	protein_coding	-0.940018	0.000438656
ENSG00000275302	CCL4	protein_coding	-0.939412	0.011897
ENSG00000122862	SRGN	protein_coding	-0.932864	0.000219017
ENSG00000151726	ACSL1	protein_coding	-0.929457	0.00183115
ENSG00000082397	EPB41L3	protein_coding	-0.926418	3.77893e-05
ENSG00000203814	HIST2H2BF	protein_coding	-0.923316	0.0088719
ENSG00000143751	SDE2	protein_coding	-0.92324	5.27033e-06
ENSG00000275714	HIST1H3A	protein_coding	-0.920951	0.00217591
ENSG00000156381	ANKRD9	protein_coding	-0.920218	0.00168033
ENSG00000059728	MXD1	protein_coding	-0.916729	0.000295799
ENSG00000101544	ADNP2	protein_coding	-0.910378	1.2062e-05
ENSG00000261526	CTB-31O20.2	lincRNA	-0.907854	9.49877e-05
ENSG00000112245	PTP4A1	protein_coding	-0.907813	0.000433684
ENSG00000173848	NET1	protein_coding	-0.906189	0.000238695
ENSG00000182534	MXRA7	protein_coding	-0.905795	0.000698974
ENSG00000137441	FGFBP2	protein_coding	-0.905426	0.000445625
ENSG00000167470	MIDN	protein_coding	-0.903777	0.0040181
ENSG00000069956	MAPK6	protein_coding	-0.903208	0.00036449
ENSG00000065989	PDE4A	protein_coding	-0.902735	0.00131475
ENSG00000134758	RNF138	protein_coding	-0.902272	0.000509835
ENSG00000109906	ZBTB16	protein_coding	-0.901696	0.00127195
ENSG00000117036	ETV3	protein_coding	-0.899839	0.000115877
ENSG00000020633	RUNX3	protein_coding	-0.896637	8.48016e-06
ENSG00000060558	GNA15	protein_coding	-0.896462	0.000369019
ENSG00000132661	NXT1	protein_coding	-0.890079	7.82854e-05
ENSG00000273117	AC144652.1	lincRNA	-0.889105	0.000235594
ENSG00000072274	TFRC	protein_coding	-0.885756	0.000110348
ENSG00000076604	TRAF4	protein_coding	-0.87706	0.000175466
ENSG00000132326	PER2	protein_coding	-0.87339	3.40606e-05
ENSG00000102554	KLF5	protein_coding	-0.872842	0.0120477
ENSG00000232956	SNHG15	lincRNA	-0.870378	7.8798e-05
ENSG00000166451	CENPN	protein_coding	-0.870181	0.000146473
ENSG00000163659	TIPARP	protein_coding	-0.869914	0.000170011
ENSG00000140044	JDP2	protein_coding	-0.865689	0.000165447
ENSG00000133316	WDR74	protein_coding	-0.861465	0.00630655
ENSG00000250461	RP11-631M6.2	processed_pseudogene	-0.860475	0.00383723
ENSG00000214367	HAUS3	protein_coding	-0.858928	0.000214571
ENSG00000090520	DNAJB11	protein_coding	-0.85767	0.000264471
ENSG00000160888	IER2	protein_coding	-0.855335	0.00416767
ENSG00000150457	LATS2	protein_coding	-0.855161	1.29556e-05
ENSG00000139722	VPS37B	protein_coding	-0.85251	0.000167118
ENSG00000157557	ETS2	protein_coding	-0.85196	0.000124202
ENSG00000162924	REL	protein_coding	-0.850552	0.000123854
ENSG00000120063	GNA13	protein_coding	-0.850382	0.000278649
ENSG00000100453	GZMB	protein_coding	-0.84719	0.00115446
ENSG00000008405	CRY1	protein_coding	-0.846741	2.9947e-05
ENSG00000151208	DLG5	protein_coding	-0.844956	0.00096752
ENSG00000120705	ETF1	protein_coding	-0.844781	0.000144395
ENSG00000071243	ING3	protein_coding	-0.842272	0.000769749
ENSG00000115919	KYNU	protein_coding	-0.841698	0.00137742
ENSG00000179922	ZNF784	protein_coding	-0.840776	0.000553842
ENSG00000225423	TNPO1P1	processed_pseudogene	-0.838979	0.0113641
ENSG00000146834	MEPCE	protein_coding	-0.838961	0.000244674
ENSG00000183696	UPP1	protein_coding	-0.838523	0.000191122
ENSG00000186480	INSIG1	protein_coding	-0.838411	0.000573144
ENSG00000197872	FAM49A	protein_coding	-0.8368	0.000227028
ENSG00000145780	FEM1C	protein_coding	-0.83618	0.000648246
ENSG00000277075	HIST1H2AE	protein_coding	-0.835539	0.00926094
ENSG00000139946	PELI2	protein_coding	-0.834307	0.000160833
ENSG00000069399	BCL3	protein_coding	-0.833624	0.00349752
ENSG00000146232	NFKBIE	protein_coding	-0.833015	0.000356453
ENSG00000104312	RIPK2	protein_coding	-0.832281	0.000249453
ENSG00000150687	PRSS23	protein_coding	-0.830734	0.00266421
ENSG00000070718	AP3M2	protein_coding	-0.829322	0.000769594
ENSG00000100226	GTPBP1	protein_coding	-0.828383	0.000283152
ENSG00000233822	HIST1H2BN	protein_coding	-0.827927	0.000317968
ENSG00000176531	PHLDB3	protein_coding	-0.826413	0.0084853
ENSG00000179029	TMEM107	protein_coding	-0.826222	0.00933099
ENSG00000140564	FURIN	protein_coding	-0.825482	0.000507985
ENSG00000274290	HIST1H2BE	protein_coding	-0.825276	0.00260955
ENSG00000196781	TLE1	protein_coding	-0.823471	8.69307e-05
ENSG00000180611	MB21D2	protein_coding	-0.822887	0.00928792
ENSG00000069849	ATP1B3	protein_coding	-0.822725	0.000350674
ENSG00000130940	CASZ1	protein_coding	-0.821751	0.000872039
ENSG00000117479	SLC19A2	protein_coding	-0.82167	0.000191299
ENSG00000116604	MEF2D	protein_coding	-0.820876	0.000316508
ENSG00000155926	SLA	protein_coding	-0.820392	0.00019507
ENSG00000134070	IRAK2	protein_coding	-0.819282	0.000648454
ENSG00000130522	JUND	protein_coding	-0.818833	0.0020118
ENSG00000185112	FAM43A	protein_coding	-0.817574	0.00957852
ENSG00000119138	KLF9	protein_coding	-0.816324	9.38423e-05
ENSG00000005486	RHBDD2	protein_coding	-0.815332	0.000124227
ENSG00000237499	RP11-356I2.4	antisense	-0.814269	0.000130058
ENSG00000260260	SNHG19	lincRNA	-0.814118	0.0087356
ENSG00000196890	HIST3H2BB	protein_coding	-0.812044	0.00504095
ENSG00000076003	MCM6	protein_coding	-0.810374	0.000268586
ENSG00000108556	CHRNE	protein_coding	-0.810252	0.00342212
ENSG00000186407	CD300E	protein_coding	-0.808297	0.00589059
ENSG00000129315	CCNT1	protein_coding	-0.807844	0.000376948
ENSG00000130766	SESN2	protein_coding	-0.807671	0.000485226
ENSG00000132823	OSER1	protein_coding	-0.807323	0.000251625
ENSG00000165030	NFIL3	protein_coding	-0.805294	0.00140877
ENSG00000132386	SERPINF1	protein_coding	-0.804985	0.00353118
ENSG00000279792	RP11-893F2.18	TEC	-0.804667	0.000816181
ENSG00000165943	MOAP1	protein_coding	-0.80461	0.000127344
ENSG00000133639	BTG1	protein_coding	-0.804303	0.00061989
ENSG00000135077	HAVCR2	protein_coding	-0.801661	0.000915659
ENSG00000138463	DIRC2	protein_coding	-0.801161	0.000742091
ENSG00000169508	GPR183	protein_coding	-0.801016	0.00669704
ENSG00000100600	LGMN	protein_coding	-0.800727	0.000466117
ENSG00000132334	PTPRE	protein_coding	-0.800182	8.62055e-05
ENSG00000149294	NCAM1	protein_coding	-0.798931	0.00127002
ENSG00000178974	FBXO34	protein_coding	-0.798642	0.000264765
ENSG00000116337	AMPD2	protein_coding	-0.79665	0.000451987
ENSG00000153094	BCL2L11	protein_coding	-0.796218	0.000244196
ENSG00000153066	TXNDC11	protein_coding	-0.795301	2.25218e-05
ENSG00000198805	PNP	protein_coding	-0.794489	0.00301055
ENSG00000142396	ERVK3-1	protein_coding	-0.792138	0.00020187
ENSG00000281207	SLFNL1-AS1	antisense	-0.791134	0.00722262
ENSG00000201793	RN7SKP9	misc_RNA	-0.790827	0.00432075
ENSG00000156502	SUPV3L1	protein_coding	-0.790734	4.6814e-05
ENSG00000092820	EZR	protein_coding	-0.790515	0.000445864
ENSG00000175305	CCNE2	protein_coding	-0.788789	0.00429854
ENSG00000115539	PDCL3	protein_coding	-0.788411	8.6995e-05
ENSG00000179119	SPTY2D1	protein_coding	-0.787428	0.000128016
ENSG00000200312	RN7SKP255	misc_RNA	-0.787231	0.00948645
ENSG00000103056	SMPD3	protein_coding	-0.782948	0.0020125
ENSG00000187860	CCDC157	protein_coding	-0.780789	0.000667886
ENSG00000167996	FTH1	protein_coding	-0.778869	0.000264198
ENSG00000126804	ZBTB1	protein_coding	-0.777438	0.000775367
ENSG00000168152	THAP9	protein_coding	-0.775496	0.00158638
ENSG00000278828	HIST1H3H	protein_coding	-0.773588	0.00328614
ENSG00000180739	S1PR5	protein_coding	-0.773499	0.000889093
ENSG00000125089	SH3TC1	protein_coding	-0.772036	0.00455964
ENSG00000197780	TAF13	protein_coding	-0.771578	0.00114892
ENSG00000277224	HIST1H2BF	protein_coding	-0.770134	0.00318595
ENSG00000225614	ZNF469	protein_coding	-0.769196	0.0079501
ENSG00000130147	SH3BP4	protein_coding	-0.768654	0.00125226
ENSG00000171793	CTPS1	protein_coding	-0.768577	5.78431e-05
ENSG00000120709	FAM53C	protein_coding	-0.768273	0.000426803
ENSG00000113494	PRLR	protein_coding	-0.767455	0.00640987
ENSG00000172059	KLF11	protein_coding	-0.76637	0.000603452
ENSG00000126524	SBDS	protein_coding	-0.766056	0.000290555
ENSG00000165355	FBXO33	protein_coding	-0.764939	0.0007074
ENSG00000130803	ZNF317	protein_coding	-0.764834	1.27038e-05
ENSG00000134480	CCNH	protein_coding	-0.764044	0.00180219
ENSG00000135604	STX11	protein_coding	-0.763757	0.000464733
ENSG00000168826	ZBTB49	protein_coding	-0.762618	7.03283e-05
ENSG00000201428	RN7SKP71	misc_RNA	-0.761753	0.00790367
ENSG00000158373	HIST1H2BD	protein_coding	-0.761223	0.0132619
ENSG00000279500	RP11-21K12.2	TEC	-0.760856	0.00120947
ENSG00000156453	PCDH1	protein_coding	-0.757514	0.0128242
ENSG00000177426	TGIF1	protein_coding	-0.756716	0.000837957
ENSG00000168496	FEN1	protein_coding	-0.755544	0.000122964
ENSG00000069702	TGFBR3	protein_coding	-0.754041	8.74895e-05
ENSG00000131873	CHSY1	protein_coding	-0.749494	0.000451279
ENSG00000132912	DCTN4	protein_coding	-0.749317	0.00031159
ENSG00000251682	RP11-631M6.3	processed_pseudogene	-0.748544	0.0129261
ENSG00000179988	PSTK	protein_coding	-0.748501	0.000334053
ENSG00000270116	AP001429.1	sense_intronic	-0.748012	0.00505548
ENSG00000116044	NFE2L2	protein_coding	-0.747056	0.000699079
ENSG00000170379	TCAF2	protein_coding	-0.743729	0.00081277
ENSG00000128272	ATF4	protein_coding	-0.743021	0.000439899
ENSG00000117000	RLF	protein_coding	-0.742837	0.00128755
ENSG00000196083	IL1RAP	protein_coding	-0.742709	0.00288151
ENSG00000135070	ISCA1	protein_coding	-0.740876	0.000312032
ENSG00000172331	BPGM	protein_coding	-0.740555	0.00148648
ENSG00000198780	FAM169A	protein_coding	-0.739944	0.00119887
ENSG00000116667	C1orf21	protein_coding	-0.738804	0.000866955
ENSG00000167703	SLC43A2	protein_coding	-0.738781	0.0066753
ENSG00000155592	ZKSCAN2	protein_coding	-0.737646	0.000150796
ENSG00000165997	ARL5B	protein_coding	-0.737173	0.00466389
ENSG00000161547	SRSF2	protein_coding	-0.735983	0.000815184
ENSG00000185947	ZNF267	protein_coding	-0.735923	0.0022111
ENSG00000107362	ABHD17B	protein_coding	-0.735665	0.000135739
ENSG00000115902	SLC1A4	protein_coding	-0.732834	0.00126515
ENSG00000070444	MNT	protein_coding	-0.728624	0.00978294
ENSG00000139620	KANSL2	protein_coding	-0.726066	0.000137043
ENSG00000105849	TWISTNB	protein_coding	-0.726054	0.00249146
ENSG00000166579	NDEL1	protein_coding	-0.725504	0.000324545
ENSG00000141232	TOB1	protein_coding	-0.724862	0.00242728
ENSG00000104671	DCTN6	protein_coding	-0.72408	0.00059195
ENSG00000122644	ARL4A	protein_coding	-0.723152	0.00847851
ENSG00000086062	B4GALT1	protein_coding	-0.723089	0.000200808
ENSG00000184678	HIST2H2BE	protein_coding	-0.72301	0.00503425
ENSG00000172594	SMPDL3A	protein_coding	-0.722317	0.0108065
ENSG00000198901	PRC1	protein_coding	-0.72161	0.000850115
ENSG00000186352	ANKRD37	protein_coding	-0.721607	0.00373433
ENSG00000143622	RIT1	protein_coding	-0.721099	0.00139744
ENSG00000233016	SNHG7	antisense	-0.721054	0.00162766
ENSG00000196150	ZNF250	protein_coding	-0.720101	0.000421105
ENSG00000146535	GNA12	protein_coding	-0.719514	0.00103059
ENSG00000180596	HIST1H2BC	protein_coding	-0.718806	0.00605209
ENSG00000248971	KRT8P46	processed_pseudogene	-0.715833	0.000606172
ENSG00000119326	CTNNAL1	protein_coding	-0.714879	0.0085446
ENSG00000185115	NSMCE3	protein_coding	-0.713836	0.000946158
ENSG00000101654	RNMT	protein_coding	-0.712887	0.0013325
ENSG00000181873	IBA57	protein_coding	-0.712096	0.00370513
ENSG00000256223	ZNF10	protein_coding	-0.710763	0.00968071
ENSG00000132205	EMILIN2	protein_coding	-0.71	0.000939477
ENSG00000170677	SOCS6	protein_coding	-0.709586	0.00552378
ENSG00000128590	DNAJB9	protein_coding	-0.708341	0.00698771
ENSG00000189430	NCR1	protein_coding	-0.707602	0.00367519
ENSG00000113734	BNIP1	protein_coding	-0.707335	0.000142968
ENSG00000141551	CSNK1D	protein_coding	-0.706619	0.00237297
ENSG00000165650	PDZD8	protein_coding	-0.705257	0.000641972
ENSG00000109756	RAPGEF2	protein_coding	-0.704668	0.00128195
ENSG00000242125	SNHG3	sense_intronic	-0.704	0.0019318
ENSG00000136720	HS6ST1	protein_coding	-0.703539	0.000284331
ENSG00000198574	SH2D1B	protein_coding	-0.702049	0.013332
ENSG00000013441	CLK1	protein_coding	-0.70204	0.000725846
ENSG00000167508	MVD	protein_coding	-0.701895	0.00339117
ENSG00000272256	RP11-489E7.4	antisense	-0.701446	0.00931002
ENSG00000100109	TFIP11	protein_coding	-0.701335	5.88881e-05
ENSG00000087903	RFX2	protein_coding	-0.700522	0.0141867
ENSG00000239305	RNF103	protein_coding	-0.700281	0.00131636
ENSG00000107372	ZFAND5	protein_coding	-0.698216	0.0014204
ENSG00000150991	UBC	protein_coding	-0.697659	0.000653352
ENSG00000162889	MAPKAPK2	protein_coding	-0.697501	0.000254803
ENSG00000138623	SEMA7A	protein_coding	-0.697216	0.0107892
ENSG00000163376	KBTBD8	protein_coding	-0.694181	0.00708452
ENSG00000151725	CENPU	protein_coding	-0.691166	0.00676746
ENSG00000188542	DUSP28	protein_coding	-0.689288	0.00122787
ENSG00000228485	GRK5-IT1	sense_intronic	-0.687736	0.0139145
ENSG00000129657	SEC14L1	protein_coding	-0.687051	0.000797372
ENSG00000140332	TLE3	protein_coding	-0.686348	0.00378617
ENSG00000172216	CEBPB	protein_coding	-0.685678	0.00868726
ENSG00000105993	DNAJB6	protein_coding	-0.685538	0.00022273
ENSG00000221869	CEBPD	protein_coding	-0.685154	0.00526651
ENSG00000116752	BCAS2	protein_coding	-0.684608	0.00435392
ENSG00000121749	TBC1D15	protein_coding	-0.683405	0.00341199
ENSG00000172409	CLP1	protein_coding	-0.682697	0.000621296
ENSG00000198517	MAFK	protein_coding	-0.682368	0.00978367
ENSG00000005379	TSPOAP1	protein_coding	-0.681845	0.011428
ENSG00000166484	MAPK7	protein_coding	-0.680878	0.00416377
ENSG00000115875	SRSF7	protein_coding	-0.680401	0.00537723
ENSG00000172543	CTSW	protein_coding	-0.680118	0.00568941
ENSG00000149554	CHEK1	protein_coding	-0.679841	0.00125172
ENSG00000153823	PID1	protein_coding	-0.678161	0.00292243
ENSG00000175505	CLCF1	protein_coding	-0.677433	0.00872403
ENSG00000101082	SLA2	protein_coding	-0.676623	0.00108776
ENSG00000150593	PDCD4	protein_coding	-0.67503	0.0031024
ENSG00000008083	JARID2	protein_coding	-0.673727	0.00106915
ENSG00000101773	RBBP8	protein_coding	-0.671665	0.00328824
ENSG00000132906	CASP9	protein_coding	-0.671504	0.000833265
ENSG00000175866	BAIAP2	protein_coding	-0.66851	0.0116347
ENSG00000273284	RP11-888D10.4	sense_intronic	-0.667794	0.0115282
ENSG00000228382	ITPKB-IT1	sense_intronic	-0.66729	0.00656895
ENSG00000143514	TP53BP2	protein_coding	-0.667243	0.00123415
ENSG00000133657	ATP13A3	protein_coding	-0.666449	0.00965447
ENSG00000114013	CD86	protein_coding	-0.665966	0.00470402
ENSG00000133872	SARAF	protein_coding	-0.663977	0.002621
ENSG00000161960	EIF4A1	protein_coding	-0.663861	0.00868587
ENSG00000180773	SLC36A4	protein_coding	-0.663639	0.00450275
ENSG00000230732	AC127904.2	sense_intronic	-0.663591	0.00519265
ENSG00000101216	GMEB2	protein_coding	-0.662837	0.00160847
ENSG00000189067	LITAF	protein_coding	-0.661656	0.000378222
ENSG00000068878	PSME4	protein_coding	-0.659512	0.00322737
ENSG00000163788	SNRK	protein_coding	-0.659027	0.00138871
ENSG00000165732	DDX21	protein_coding	-0.658361	0.00231595
ENSG00000135469	COQ10A	protein_coding	-0.658268	0.00659227
ENSG00000084070	SMAP2	protein_coding	-0.657766	0.000512641
ENSG00000059769	DNAJC25	protein_coding	-0.657636	0.00381357
ENSG00000155304	HSPA13	protein_coding	-0.657369	0.0104392
ENSG00000272886	DCP1A	protein_coding	-0.655493	0.00117826
ENSG00000142731	PLK4	protein_coding	-0.655091	0.00375167
ENSG00000168615	ADAM9	protein_coding	-0.654656	0.00440405
ENSG00000196352	CD55	protein_coding	-0.654148	0.00543048
ENSG00000107643	MAPK8	protein_coding	-0.653469	0.00734141
ENSG00000178381	ZFAND2A	protein_coding	-0.653406	0.000734266
ENSG00000141582	CBX4	protein_coding	-0.652675	0.00287701
ENSG00000095951	HIVEP1	protein_coding	-0.652665	0.00472177
ENSG00000101782	RIOK3	protein_coding	-0.652146	0.000926977
ENSG00000101247	NDUFAF5	protein_coding	-0.651367	0.000743255
ENSG00000170852	KBTBD2	protein_coding	-0.650899	0.00282565
ENSG00000164040	PGRMC2	protein_coding	-0.649704	0.00373013
ENSG00000105374	NKG7	protein_coding	-0.649561	0.00303695
ENSG00000105248	CCDC94	protein_coding	-0.649036	0.001589
ENSG00000106635	BCL7B	protein_coding	-0.647906	0.000872962
ENSG00000127824	TUBA4A	protein_coding	-0.647289	0.00478321
ENSG00000189350	FAM179A	protein_coding	-0.647102	0.00681742
ENSG00000162636	FAM102B	protein_coding	-0.645586	0.00671411
ENSG00000159111	MRPL10	protein_coding	-0.64523	0.000470027
ENSG00000027869	SH2D2A	protein_coding	-0.644799	0.00840463
ENSG00000100426	ZBED4	protein_coding	-0.644609	0.000280271
ENSG00000168795	ZBTB5	protein_coding	-0.644428	0.00140854
ENSG00000207370	Y_RNA	misc_RNA	-0.642874	0.0125881
ENSG00000027697	IFNGR1	protein_coding	-0.642452	0.00920279
ENSG00000165233	CARD19	protein_coding	-0.641686	0.0103652
ENSG00000115946	PNO1	protein_coding	-0.641575	0.00158627
ENSG00000115520	COQ10B	protein_coding	-0.640863	0.00125788
ENSG00000100664	EIF5	protein_coding	-0.639907	0.00306551
ENSG00000254087	LYN	protein_coding	-0.639541	0.000704189
ENSG00000104825	NFKBIB	protein_coding	-0.639224	0.00175695
ENSG00000136026	CKAP4	protein_coding	-0.638775	0.00567928
ENSG00000115165	CYTIP	protein_coding	-0.638702	0.00235352
ENSG00000119725	ZNF410	protein_coding	-0.638315	0.00159032
ENSG00000132773	TOE1	protein_coding	-0.637902	0.00172583
ENSG00000196428	TSC22D2	protein_coding	-0.637314	0.00436112
ENSG00000139505	MTMR6	protein_coding	-0.635909	0.00842864
ENSG00000170779	CDCA4	protein_coding	-0.634569	0.00199303
ENSG00000204256	BRD2	protein_coding	-0.634558	0.00328273
ENSG00000112096	SOD2	protein_coding	-0.633871	0.00616198
ENSG00000221968	FADS3	protein_coding	-0.632029	0.00900985
ENSG00000152056	AP1S3	protein_coding	-0.631219	0.00967474
ENSG00000154640	BTG3	protein_coding	-0.630612	0.00416874
ENSG00000165714	BORCS5	protein_coding	-0.629085	0.00545023
ENSG00000251022	THAP9-AS1	antisense	-0.628651	0.0032957
ENSG00000279356	RP11-429P3.8	TEC	-0.627454	0.00667959
ENSG00000157985	AGAP1	protein_coding	-0.627205	0.0150168
ENSG00000100425	BRD1	protein_coding	-0.626175	0.00340277
ENSG00000175066	GK5	protein_coding	-0.625541	0.000545001
ENSG00000124155	PIGT	protein_coding	-0.623911	0.000208653
ENSG00000173812	EIF1	protein_coding	-0.623069	0.00238522
ENSG00000120539	MASTL	protein_coding	-0.622431	0.00347075
ENSG00000183617	MRPL54	protein_coding	-0.622351	0.00477252
ENSG00000150787	PTS	protein_coding	-0.622144	0.00232105
ENSG00000170962	PDGFD	protein_coding	-0.622068	0.00762284
ENSG00000121671	CRY2	protein_coding	-0.621418	0.000542986
ENSG00000100284	TOM1	protein_coding	-0.620207	0.0137614
ENSG00000175040	CHST2	protein_coding	-0.62009	0.00390645
ENSG00000111252	SH2B3	protein_coding	-0.618224	0.00184509
ENSG00000010072	SPRTN	protein_coding	-0.617981	0.00176452
ENSG00000204524	ZNF805	protein_coding	-0.617508	0.00155633
ENSG00000171867	PRNP	protein_coding	-0.616963	0.00565064
ENSG00000105856	HBP1	protein_coding	-0.615203	0.00415834
ENSG00000120254	MTHFD1L	protein_coding	-0.615162	0.00565113
ENSG00000077984	CST7	protein_coding	-0.614658	0.00460321
ENSG00000154781	CCDC174	protein_coding	-0.614185	0.0019295
ENSG00000230551	CTB-89H12.4	processed_transcript	-0.614126	0.00306449
ENSG00000090432	MUL1	protein_coding	-0.612185	0.00182316
ENSG00000198742	SMURF1	protein_coding	-0.611788	0.00155177
ENSG00000141026	MED9	protein_coding	-0.610947	0.000969172
ENSG00000158480	SPATA2	protein_coding	-0.610747	0.00224197
ENSG00000169016	E2F6	protein_coding	-0.609921	0.00597359
ENSG00000179218	CALR	protein_coding	-0.609861	0.0012684
ENSG00000130775	THEMIS2	protein_coding	-0.608787	0.00370295
ENSG00000151553	FAM160B1	protein_coding	-0.608503	0.0067934
ENSG00000111011	RSRC2	protein_coding	-0.607667	0.0032695
ENSG00000131871	VIMP	protein_coding	-0.606454	0.00268168
ENSG00000164292	RHOBTB3	protein_coding	-0.605537	0.00826563
ENSG00000198746	GPATCH3	protein_coding	-0.605376	0.000928468
ENSG00000118689	FOXO3	protein_coding	-0.604597	0.00138638
ENSG00000253251	CTC-534A2.2	protein_coding	-0.60407	0.0133967
ENSG00000205269	TMEM170B	protein_coding	-0.602235	0.014379
ENSG00000140105	WARS	protein_coding	-0.601663	0.00332889
ENSG00000108406	DHX40	protein_coding	-0.601441	0.00674506
ENSG00000123136	DDX39A	protein_coding	-0.601185	0.00170978
ENSG00000109787	KLF3	protein_coding	-0.600583	0.00470092
ENSG00000168036	CTNNB1	protein_coding	-0.599661	0.00451674
ENSG00000224470	ATXN1L	protein_coding	-0.599241	0.000835118
ENSG00000182173	TSEN54	protein_coding	-0.598745	0.00182347
ENSG00000140941	MAP1LC3B	protein_coding	-0.597354	0.00416255
ENSG00000273559	CWC25	protein_coding	-0.596729	0.00215453
ENSG00000178502	KLHL11	protein_coding	-0.596511	0.00135507
ENSG00000166275	BORCS7	protein_coding	-0.59634	0.006957
ENSG00000111615	KRR1	protein_coding	-0.595104	0.00763352
ENSG00000163877	SNIP1	protein_coding	-0.594641	0.00354795
ENSG00000095380	NANS	protein_coding	-0.594572	0.00176724
ENSG00000011478	QPCTL	protein_coding	-0.593896	0.00821017
ENSG00000198039	ZNF273	protein_coding	-0.592438	0.00703142
ENSG00000059758	CDK17	protein_coding	-0.592398	0.00640299
ENSG00000173545	ZNF622	protein_coding	-0.590582	0.00332141
ENSG00000067334	DNTTIP2	protein_coding	-0.589303	0.0110189
ENSG00000153391	INO80C	protein_coding	-0.58768	0.0025393
ENSG00000112773	FAM46A	protein_coding	-0.587286	0.0050083
ENSG00000173875	ZNF791	protein_coding	-0.585739	0.00627753
ENSG00000231721	LINC-PINT	antisense	-0.584889	0.0121867
ENSG00000198270	TMEM116	protein_coding	0.585266	0.000741765
ENSG00000166002	SMCO4	protein_coding	0.585487	0.00914688
ENSG00000197782	ZNF780A	protein_coding	0.586628	0.00218439
ENSG00000100211	CBY1	protein_coding	0.587643	0.00229493
ENSG00000105483	CARD8	protein_coding	0.587677	0.00034791
ENSG00000269609	RPARP-AS1	processed_transcript	0.588583	0.000797119
ENSG00000187257	RSBN1L	protein_coding	0.588593	0.000818405
ENSG00000132357	CARD6	protein_coding	0.588659	0.001766
ENSG00000178977	LINC00324	lincRNA	0.588893	0.00196323
ENSG00000166263	STXBP4	protein_coding	0.588928	0.00184276
ENSG00000084733	RAB10	protein_coding	0.589496	0.000530738
ENSG00000136518	ACTL6A	protein_coding	0.589833	0.00087942
ENSG00000161912	ADCY10P1	transcribed_unprocessed_pseudogene	0.590706	0.00166405
ENSG00000064763	FAR2	protein_coding	0.591346	0.000723944
ENSG00000111231	GPN3	protein_coding	0.591388	0.00181833
ENSG00000138078	PREPL	protein_coding	0.591911	0.0007468
ENSG00000196715	VKORC1L1	protein_coding	0.59214	0.000345621
ENSG00000244627	RP3-449O17.1	transcribed_unprocessed_pseudogene	0.592692	0.00565097
ENSG00000164967	RPP25L	protein_coding	0.59302	0.0012819
ENSG00000165934	CPSF2	protein_coding	0.593308	0.000503014
ENSG00000151665	PIGF	protein_coding	0.594631	0.00121539
ENSG00000138336	TET1	protein_coding	0.59702	0.00438267
ENSG00000235505	RP11-693N9.2	transcribed_unprocessed_pseudogene	0.597246	0.00522149
ENSG00000082512	TRAF5	protein_coding	0.597853	0.000193772
ENSG00000238142	RP11-108M9.4	lincRNA	0.599131	0.0079203
ENSG00000172578	KLHL6	protein_coding	0.601745	0.000107328
ENSG00000162929	KIAA1841	protein_coding	0.60302	0.00213102
ENSG00000177946	CENPBD1	protein_coding	0.606068	0.00141756
ENSG00000138604	GLCE	protein_coding	0.608408	0.00147197
ENSG00000106560	GIMAP2	protein_coding	0.609098	0.0015018
ENSG00000224597	SVIL-AS1	antisense	0.61007	0.000466534
ENSG00000267002	RP11-242D8.1	lincRNA	0.610616	0.00136188
ENSG00000259943	RP1-39G22.7	antisense	0.610959	0.00345251
ENSG00000238121	LINC00426	lincRNA	0.611699	0.000767167
ENSG00000127311	HELB	protein_coding	0.612097	0.000277917
ENSG00000180257	ZNF816	protein_coding	0.612825	0.00325355
ENSG00000111875	ASF1A	protein_coding	0.612973	0.00382295
ENSG00000240288	GHRLOS	antisense	0.612974	0.00989966
ENSG00000138380	CARF	protein_coding	0.612986	0.000180383
ENSG00000248049	UBA6-AS1	antisense	0.613714	0.000490595
ENSG00000173214	MFSD4B	protein_coding	0.614819	0.000547348
ENSG00000236859	NIFK-AS1	antisense	0.615271	0.00135085
ENSG00000133805	AMPD3	protein_coding	0.615821	6.48678e-05
ENSG00000137101	CD72	protein_coding	0.616266	0.00939093
ENSG00000159228	CBR1	protein_coding	0.616461	0.00376593
ENSG00000115325	DOK1	protein_coding	0.616835	0.00282582
ENSG00000180881	CAPS2	protein_coding	0.616895	0.00144625
ENSG00000184005	ST6GALNAC3	protein_coding	0.617295	0.00543398
ENSG00000197056	ZMYM1	protein_coding	0.617943	0.00134645
ENSG00000011143	MKS1	protein_coding	0.61837	0.000367253
ENSG00000171643	S100Z	protein_coding	0.618623	0.00404247
ENSG00000196456	ZNF775	protein_coding	0.619184	0.00248053
ENSG00000198496	NBR2	transcribed_unprocessed_pseudogene	0.620558	0.00392573
ENSG00000117226	GBP3	protein_coding	0.62189	0.00167741
ENSG00000279722	RP11-44F14.6	TEC	0.622108	0.0050447
ENSG00000124641	MED20	protein_coding	0.622293	0.000406001
ENSG00000139537	CCDC65	protein_coding	0.622793	0.00704288
ENSG00000103494	RPGRIP1L	protein_coding	0.623071	0.00157675
ENSG00000146476	ARMT1	protein_coding	0.623086	0.00174596
ENSG00000106144	CASP2	protein_coding	0.625664	0.000284374
ENSG00000121289	CEP89	protein_coding	0.625691	0.000477611
ENSG00000148634	HERC4	protein_coding	0.625702	0.000101845
ENSG00000197296	FITM2	protein_coding	0.625909	0.00101142
ENSG00000279598	RP11-65L3.3	TEC	0.625994	0.00163817
ENSG00000204842	ATXN2	protein_coding	0.626392	0.000304624
ENSG00000166762	CATSPER2	protein_coding	0.627205	0.00773625
ENSG00000164398	ACSL6	protein_coding	0.62821	0.00311307
ENSG00000197162	ZNF785	protein_coding	0.629037	0.0138935
ENSG00000135363	LMO2	protein_coding	0.62939	0.00061739
ENSG00000143970	ASXL2	protein_coding	0.629645	0.000161355
ENSG00000183208	GDPGP1	protein_coding	0.630399	0.00732429
ENSG00000111671	SPSB2	protein_coding	0.630963	0.0020597
ENSG00000196458	ZNF605	protein_coding	0.632423	0.0010002
ENSG00000144026	ZNF514	protein_coding	0.633898	0.000324781
ENSG00000124549	BTN2A3P	transcribed_unprocessed_pseudogene	0.634332	0.00252811
ENSG00000089127	OAS1	protein_coding	0.634589	0.0093111
ENSG00000229127	AC007038.7	antisense	0.63477	0.00270624
ENSG00000164691	TAGAP	protein_coding	0.63509	0.00442924
ENSG00000241106	HLA-DOB	protein_coding	0.635807	0.00793139
ENSG00000164291	ARSK	protein_coding	0.6362	0.000764544
ENSG00000236901	MIR600HG	sense_intronic	0.636274	0.00672245
ENSG00000280739	EIF1B-AS1	processed_transcript	0.636621	0.00211934
ENSG00000023330	ALAS1	protein_coding	0.637828	0.000517529
ENSG00000124508	BTN2A2	protein_coding	0.63888	0.000156878
ENSG00000161920	MED11	protein_coding	0.639294	0.000527765
ENSG00000138794	CASP6	protein_coding	0.6398	0.000242994
ENSG00000116497	S100PBP	protein_coding	0.640155	0.000391526
ENSG00000157445	CACNA2D3	protein_coding	0.640304	0.00222105
ENSG00000130772	MED18	protein_coding	0.641301	0.00146943
ENSG00000196290	NIF3L1	protein_coding	0.642627	5.76792e-05
ENSG00000269918	AF131215.9	sense_intronic	0.644255	0.00130665
ENSG00000211787	TRAV8-3	TR_V_gene	0.645375	0.00291744
ENSG00000109572	CLCN3	protein_coding	0.64608	0.000268765
ENSG00000180139	ACTA2-AS1	antisense	0.646424	0.00299496
ENSG00000113966	ARL6	protein_coding	0.646454	0.00140174
ENSG00000125846	ZNF133	protein_coding	0.64696	0.0004721
ENSG00000118412	CASP8AP2	protein_coding	0.648434	0.00111674
ENSG00000245680	ZNF585B	protein_coding	0.648686	0.00119912
ENSG00000164086	DUSP7	protein_coding	0.648956	0.00366534
ENSG00000168661	ZNF30	protein_coding	0.649019	0.00193928
ENSG00000211861	TRAJ28	TR_J_gene	0.64931	0.00260988
ENSG00000255987	TOMM20P2	processed_pseudogene	0.650132	0.00353747
ENSG00000173221	GLRX	protein_coding	0.651837	0.00038219
ENSG00000250303	RP11-356J5.12	lincRNA	0.652189	0.0018575
ENSG00000212127	TAS2R14	protein_coding	0.652888	0.00526405
ENSG00000261366	MANEA-AS1	antisense	0.65535	0.00372699
ENSG00000100815	TRIP11	protein_coding	0.655457	0.000464872
ENSG00000211795	TRAV8-6	TR_V_gene	0.656406	0.00230276
ENSG00000168310	IRF2	protein_coding	0.65682	0.000253347
ENSG00000197050	ZNF420	protein_coding	0.656851	0.00103724
ENSG00000049883	PTCD2	protein_coding	0.657133	4.53714e-05
ENSG00000256294	ZNF225	protein_coding	0.657509	0.000809482
ENSG00000270574	RP11-171I2.2	antisense	0.657901	0.000558757
ENSG00000267040	RP11-35G9.3	antisense	0.658007	0.000650431
ENSG00000248092	NNT-AS1	antisense	0.658033	0.00047416
ENSG00000168246	UBTD2	protein_coding	0.658679	0.000138745
ENSG00000211788	TRAV13-1	TR_V_gene	0.660523	0.0053938
ENSG00000112039	FANCE	protein_coding	0.661034	0.00205768
ENSG00000080947	CROCCP3	transcribed_unprocessed_pseudogene	0.663232	0.0117007
ENSG00000234684	SDCBP2-AS1	antisense	0.663835	0.000230849
ENSG00000175414	ARL10	protein_coding	0.663973	0.00201094
ENSG00000243943	ZNF512	protein_coding	0.664241	9.76444e-05
ENSG00000105829	BET1	protein_coding	0.664243	0.000126788
ENSG00000227124	ZNF717	protein_coding	0.665394	0.000313895
ENSG00000189144	ZNF573	protein_coding	0.665594	0.000130514
ENSG00000124374	PAIP2B	protein_coding	0.668772	0.00110677
ENSG00000178537	SLC25A20	protein_coding	0.669323	0.00239864
ENSG00000166188	ZNF319	protein_coding	0.669645	0.00104068
ENSG00000135211	TMEM60	protein_coding	0.670683	0.000712583
ENSG00000126814	TRMT5	protein_coding	0.671456	0.000458858
ENSG00000179715	PCED1B	protein_coding	0.6731	0.000529606
ENSG00000196605	ZNF846	protein_coding	0.674209	7.66678e-05
ENSG00000196670	ZFP62	protein_coding	0.674567	5.98242e-05
ENSG00000272335	RP11-53O19.3	lincRNA	0.67472	0.00105492
ENSG00000182359	KBTBD3	protein_coding	0.675145	0.000696116
ENSG00000163026	WDCP	protein_coding	0.678485	0.000192889
ENSG00000252213	SNORA74	snoRNA	0.681219	0.00358366
ENSG00000149257	SERPINH1	protein_coding	0.682191	0.00197617
ENSG00000143409	FAM63A	protein_coding	0.683188	0.00544553
ENSG00000204650	CRHR1-IT1	processed_transcript	0.687804	0.00484107
ENSG00000196981	WDR5B	protein_coding	0.688687	0.000424581
ENSG00000131634	TMEM204	protein_coding	0.688709	0.00135148
ENSG00000280153	RP11-876N24.3	TEC	0.689355	0.00961001
ENSG00000197841	ZNF181	protein_coding	0.689746	0.00206001
ENSG00000072952	MRVI1	protein_coding	0.691753	0.00299882
ENSG00000185129	PURA	protein_coding	0.692248	8.77142e-05
ENSG00000143315	PIGM	protein_coding	0.692618	4.56172e-05
ENSG00000182134	TDRKH	protein_coding	0.693312	0.00010073
ENSG00000138413	IDH1	protein_coding	0.69347	0.000403393
ENSG00000213139	CRYGS	protein_coding	0.693534	0.00026246
ENSG00000233184	RP11-421L21.3	antisense	0.694272	0.00016352
ENSG00000162836	ACP6	protein_coding	0.694872	0.000257266
ENSG00000278864	RP11-45M22.2	TEC	0.695519	0.00593046
ENSG00000198924	DCLRE1A	protein_coding	0.697219	0.0010608
ENSG00000266962	RP11-400F19.6	antisense	0.699023	0.000903227
ENSG00000156398	SFXN2	protein_coding	0.699454	0.00112017
ENSG00000135414	GDF11	protein_coding	0.699781	0.00049952
ENSG00000095370	SH2D3C	protein_coding	0.70155	0.00177485
ENSG00000138172	CALHM2	protein_coding	0.702031	0.00313755
ENSG00000183723	CMTM4	protein_coding	0.702123	0.00142544
ENSG00000180884	ZNF792	protein_coding	0.703798	1.11977e-05
ENSG00000123415	SMUG1	protein_coding	0.704621	0.000153253
ENSG00000164414	SLC35A1	protein_coding	0.70481	0.000457961
ENSG00000211877	TRAJ12	TR_J_gene	0.70488	0.00312173
ENSG00000135218	CD36	protein_coding	0.705019	0.00113429
ENSG00000176024	ZNF613	protein_coding	0.705948	0.000952372
ENSG00000137193	PIM1	protein_coding	0.707773	0.000164199
ENSG00000211856	TRAJ33	TR_J_gene	0.708534	0.00256198
ENSG00000211884	TRAJ5	TR_J_gene	0.711252	0.000912978
ENSG00000261770	CTC-459F4.1	lincRNA	0.713582	0.00225862
ENSG00000272807	RP11-260M2.1	antisense	0.71454	0.00346753
ENSG00000138399	FASTKD1	protein_coding	0.714795	0.000212027
ENSG00000204209	DAXX	protein_coding	0.71484	0.000102305
ENSG00000196172	ZNF681	protein_coding	0.714849	0.00254319
ENSG00000076258	FMO4	protein_coding	0.715339	0.000302133
ENSG00000164077	MON1A	protein_coding	0.716264	0.000693314
ENSG00000117228	GBP1	protein_coding	0.716752	0.00203577
ENSG00000229153	EPHA1-AS1	antisense	0.717096	0.00223483
ENSG00000179933	C14orf119	protein_coding	0.7189	0.000242842
ENSG00000204852	TCTN1	protein_coding	0.720163	0.000114178
ENSG00000175449	RFESD	protein_coding	0.721446	0.000322405
ENSG00000213918	DNASE1	protein_coding	0.721631	0.010003
ENSG00000185252	ZNF74	protein_coding	0.721805	0.00624663
ENSG00000140543	DET1	protein_coding	0.722656	3.38894e-05
ENSG00000128694	OSGEPL1	protein_coding	0.723754	4.46741e-05
ENSG00000204713	TRIM27	protein_coding	0.725191	1.08311e-05
ENSG00000133985	TTC9	protein_coding	0.728376	0.000258456
ENSG00000141098	GFOD2	protein_coding	0.730784	0.00108773
ENSG00000164975	SNAPC3	protein_coding	0.732004	3.14926e-05
ENSG00000186409	CCDC30	protein_coding	0.734126	0.000517555
ENSG00000111913	FAM65B	protein_coding	0.73557	2.55067e-05
ENSG00000182010	RTKN2	protein_coding	0.73684	0.00752278
ENSG00000124786	SLC35B3	protein_coding	0.73811	5.3719e-06
ENSG00000183309	ZNF623	protein_coding	0.738737	1.9987e-05
ENSG00000246067	RAB30-AS1	lincRNA	0.738922	2.60481e-05
ENSG00000236213	AC006369.2	antisense	0.739593	0.000350688
ENSG00000206053	HN1L	protein_coding	0.739855	7.61334e-06
ENSG00000089012	SIRPG	protein_coding	0.740934	0.000704034
ENSG00000079950	STX7	protein_coding	0.741544	6.30146e-05
ENSG00000073849	ST6GAL1	protein_coding	0.743118	8.67688e-05
ENSG00000215883	CYB5RL	protein_coding	0.743338	0.000841355
ENSG00000120696	KBTBD7	protein_coding	0.744618	0.000216294
ENSG00000254004	ZNF260	protein_coding	0.745621	0.000179232
ENSG00000154079	SDHAF4	protein_coding	0.747018	0.000511049
ENSG00000246898	LINC00920	lincRNA	0.74887	0.0108015
ENSG00000120868	APAF1	protein_coding	0.74989	0.000175732
ENSG00000145365	TIFA	protein_coding	0.750507	0.000340146
ENSG00000197937	ZNF347	protein_coding	0.750542	7.8989e-05
ENSG00000173409	ARV1	protein_coding	0.751134	0.000125183
ENSG00000198133	TMEM229B	protein_coding	0.752128	0.000937225
ENSG00000109654	TRIM2	protein_coding	0.752613	0.000991239
ENSG00000162222	TTC9C	protein_coding	0.753492	1.17337e-05
ENSG00000121931	LRIF1	protein_coding	0.754976	0.000287169
ENSG00000095585	BLNK	protein_coding	0.758145	0.00265395
ENSG00000165490	DDIAS	protein_coding	0.758286	0.000805082
ENSG00000198736	MSRB1	protein_coding	0.759629	0.000428048
ENSG00000211875	TRAJ14	TR_J_gene	0.761438	0.000968348
ENSG00000254936	AF131215.3	sense_intronic	0.761571	0.00400239
ENSG00000196967	ZNF585A	protein_coding	0.761697	4.34884e-05
ENSG00000162739	SLAMF6	protein_coding	0.761895	0.00144963
ENSG00000162813	BPNT1	protein_coding	0.764357	0.000370816
ENSG00000188321	ZNF559	protein_coding	0.76462	0.000144484
ENSG00000106351	AGFG2	protein_coding	0.767645	0.00409891
ENSG00000070371	CLTCL1	protein_coding	0.769313	0.000568759
ENSG00000187554	TLR5	protein_coding	0.769972	0.00105048
ENSG00000136514	RTP4	protein_coding	0.770494	0.000122107
ENSG00000117593	DARS2	protein_coding	0.771513	1.49015e-05
ENSG00000110844	PRPF40B	protein_coding	0.771619	0.000323452
ENSG00000174130	TLR6	protein_coding	0.771869	1.47741e-05
ENSG00000120526	NUDCD1	protein_coding	0.773334	0.000389555
ENSG00000156127	BATF	protein_coding	0.77483	0.00153613
ENSG00000007312	CD79B	protein_coding	0.774858	0.00149777
ENSG00000134460	IL2RA	protein_coding	0.774861	0.000206529
ENSG00000183340	JRKL	protein_coding	0.774897	0.000125477
ENSG00000237945	LINC00649	antisense	0.775788	0.000802597
ENSG00000160321	ZNF208	protein_coding	0.776889	0.0063376
ENSG00000147592	LACTB2	protein_coding	0.777176	0.00012559
ENSG00000261824	LINC00662	lincRNA	0.777635	2.13108e-06
ENSG00000171097	KYAT1	protein_coding	0.777891	0.000211849
ENSG00000176273	SLC35G1	protein_coding	0.778537	8.31393e-06
ENSG00000112304	ACOT13	protein_coding	0.778734	0.000151676
ENSG00000128872	TMOD2	protein_coding	0.779084	3.10795e-05
ENSG00000238227	C9orf69	protein_coding	0.779392	0.00132194
ENSG00000125703	ATG4C	protein_coding	0.780082	0.00024272
ENSG00000142065	ZFP14	protein_coding	0.78026	3.50986e-06
ENSG00000145723	GIN1	protein_coding	0.781207	0.00026046
ENSG00000145439	CBR4	protein_coding	0.782363	2.87588e-05
ENSG00000201998	SNORA23	snoRNA	0.783682	0.00553986
ENSG00000188822	CNR2	protein_coding	0.784094	0.00218974
ENSG00000164241	C5orf63	protein_coding	0.78734	0.000101901
ENSG00000172322	CLEC12A	protein_coding	0.787767	0.00111866
ENSG00000237943	PRKCQ-AS1	processed_transcript	0.788071	5.46136e-05
ENSG00000213865	C8orf44	protein_coding	0.792637	0.000228309
ENSG00000048052	HDAC9	protein_coding	0.797029	3.94333e-05
ENSG00000211870	TRAJ19	TR_J_gene	0.797178	0.00063269
ENSG00000198182	ZNF607	protein_coding	0.799918	3.24811e-05
ENSG00000176371	ZSCAN2	protein_coding	0.800169	1.11899e-05
ENSG00000237753	AC079922.3	lincRNA	0.800696	0.00120293
ENSG00000167637	ZNF283	protein_coding	0.802775	6.30544e-06
ENSG00000268516	CTD-3138B18.5	antisense	0.803034	0.000285895
ENSG00000270127	RP11-526I2.5	lincRNA	0.805175	0.0102766
ENSG00000188171	ZNF626	protein_coding	0.805597	0.000479759
ENSG00000115904	SOS1	protein_coding	0.806947	3.15799e-05
ENSG00000183691	NOG	protein_coding	0.808976	0.0078204
ENSG00000275481	RP11-474P2.6	lincRNA	0.810146	0.00188675
ENSG00000105967	TFEC	protein_coding	0.811655	0.000222156
ENSG00000101417	PXMP4	protein_coding	0.812193	3.16506e-05
ENSG00000104356	POP1	protein_coding	0.812403	6.78634e-06
ENSG00000185220	PGBD2	protein_coding	0.812698	1.53866e-05
ENSG00000107201	DDX58	protein_coding	0.813755	3.27001e-05
ENSG00000197798	FAM118B	protein_coding	0.814629	2.26662e-05
ENSG00000254838	GVINP1	transcribed_unprocessed_pseudogene	0.817223	8.08681e-05
ENSG00000102738	MRPS31	protein_coding	0.817544	5.15031e-05
ENSG00000227678	RP11-73O6.3	antisense	0.817575	0.00345968
ENSG00000213963	AC074286.1	sense_overlapping	0.817794	0.000377709
ENSG00000114988	LMAN2L	protein_coding	0.818076	2.89488e-05
ENSG00000116205	TCEANC2	protein_coding	0.820833	2.06552e-05
ENSG00000280128	XXbac-BPG283O16.9	TEC	0.82139	0.000140238
ENSG00000150756	FAM173B	protein_coding	0.82242	1.47235e-05
ENSG00000119640	ACYP1	protein_coding	0.823198	8.37707e-05
ENSG00000146243	IRAK1BP1	protein_coding	0.823295	0.000157623
ENSG00000281100	RP11-640L9.2	TEC	0.824127	0.000269117
ENSG00000211868	TRAJ21	TR_J_gene	0.82458	0.00103683
ENSG00000254556	AF131215.4	sense_intronic	0.827056	0.00055144
ENSG00000274349	ZNF658	protein_coding	0.829502	0.000255182
ENSG00000185880	TRIM69	protein_coding	0.830625	4.43368e-05
ENSG00000279277	RP11-861A13.3	TEC	0.831724	0.000131497
ENSG00000211882	TRAJ7	TR_J_gene	0.833912	8.82122e-05
ENSG00000170734	POLH	protein_coding	0.83392	1.03721e-06
ENSG00000002016	RAD52	protein_coding	0.834587	8.05425e-05
ENSG00000263276	RP11-96D1.10	sense_overlapping	0.835	0.0021073
ENSG00000120925	RNF170	protein_coding	0.836759	5.56693e-07
ENSG00000117009	KMO	protein_coding	0.841799	0.000952154
ENSG00000198538	ZNF28	protein_coding	0.842952	2.6424e-05
ENSG00000197016	ZNF470	protein_coding	0.843344	2.11018e-05
ENSG00000187210	GCNT1	protein_coding	0.845692	2.82626e-05
ENSG00000186812	ZNF397	protein_coding	0.846386	7.75083e-07
ENSG00000280734	LINC01232	processed_transcript	0.848144	4.99636e-05
ENSG00000213613	RP11-380G5.3	processed_pseudogene	0.849564	0.00040793
ENSG00000204623	ZNRD1ASP	transcribed_unitary_pseudogene	0.851077	9.50762e-06
ENSG00000180509	KCNE1	protein_coding	0.852314	0.00597068
ENSG00000182700	IGIP	protein_coding	0.852421	9.35067e-06
ENSG00000211872	TRAJ17	TR_J_gene	0.854534	0.000124343
ENSG00000180787	ZFP3	protein_coding	0.855395	6.12416e-07
ENSG00000009790	TRAF3IP3	protein_coding	0.856158	1.14514e-06
ENSG00000177409	SAMD9L	protein_coding	0.85751	0.000152703
ENSG00000156239	N6AMT1	protein_coding	0.861399	1.32765e-06
ENSG00000270049	RP11-297D21.4	antisense	0.863791	0.00106866
ENSG00000105497	ZNF175	protein_coding	0.864559	1.01389e-06
ENSG00000164011	ZNF691	protein_coding	0.865335	7.01876e-06
ENSG00000198056	PRIM1	protein_coding	0.866727	1.9207e-05
ENSG00000246223	LINC01550	lincRNA	0.867796	0.00017864
ENSG00000029639	TFB1M	protein_coding	0.86857	1.60507e-06
ENSG00000273221	RP5-1180E21.5	antisense	0.871586	0.000412766
ENSG00000196678	ERI2	protein_coding	0.871784	1.93655e-05
ENSG00000167840	ZNF232	protein_coding	0.871867	2.10657e-05
ENSG00000141219	C17orf80	protein_coding	0.879649	6.301e-06
ENSG00000120253	NUP43	protein_coding	0.879956	5.7152e-07
ENSG00000103351	CLUAP1	protein_coding	0.881408	5.60303e-06
ENSG00000269069	CTC-471F3.5	processed_pseudogene	0.881548	8.30321e-05
ENSG00000277406	CH17-385C13.2	unprocessed_pseudogene	0.881776	0.00045577
ENSG00000164144	ARFIP1	protein_coding	0.882588	2.24467e-05
ENSG00000137806	NDUFAF1	protein_coding	0.887742	1.27946e-05
ENSG00000201217	Y_RNA	misc_RNA	0.887922	0.000733338
ENSG00000136630	HLX	protein_coding	0.890181	0.00374815
ENSG00000248508	SRP14-AS1	lincRNA	0.89294	0.000147871
ENSG00000139679	LPAR6	protein_coding	0.893921	0.000111845
ENSG00000179941	BBS10	protein_coding	0.894476	3.18652e-05
ENSG00000172086	KRCC1	protein_coding	0.895889	0.000109849
ENSG00000132704	FCRL2	protein_coding	0.900496	0.00405001
ENSG00000119714	GPR68	protein_coding	0.903396	0.00132298
ENSG00000166343	MSS51	protein_coding	0.90479	0.000243492
ENSG00000197013	ZNF429	protein_coding	0.910994	8.34522e-05
ENSG00000136997	MYC	protein_coding	0.911352	8.42855e-05
ENSG00000212128	TAS2R13	protein_coding	0.912874	0.000213258
ENSG00000177301	KCNA2	protein_coding	0.915008	0.000572659
ENSG00000261208	RP11-452D12.1	processed_pseudogene	0.920917	0.0148425
ENSG00000091106	NLRC4	protein_coding	0.923512	4.21318e-05
ENSG00000179240	RP11-111M22.2	protein_coding	0.925417	1.60261e-06
ENSG00000246084	CTD-2506J14.1	lincRNA	0.925725	1.90249e-05
ENSG00000281103	TRG-AS1	antisense	0.92792	8.84519e-05
ENSG00000185875	THNSL1	protein_coding	0.928471	7.40234e-06
ENSG00000146904	EPHA1	protein_coding	0.931809	6.38448e-05
ENSG00000173614	NMNAT1	protein_coding	0.932687	1.16431e-05
ENSG00000189298	ZKSCAN3	protein_coding	0.933777	4.96845e-06
ENSG00000162777	DENND2D	protein_coding	0.934715	2.68893e-06
ENSG00000166845	C18orf54	protein_coding	0.936336	2.51033e-06
ENSG00000198121	LPAR1	protein_coding	0.937252	0.00139755
ENSG00000221676	RNU6ATAC	snRNA	0.938596	0.00694963
ENSG00000198440	ZNF583	protein_coding	0.939669	1.72536e-06
ENSG00000117090	SLAMF1	protein_coding	0.940403	8.39037e-07
ENSG00000010165	METTL13	protein_coding	0.945444	6.38043e-07
ENSG00000019991	HGF	protein_coding	0.945749	7.08222e-06
ENSG00000187187	ZNF546	protein_coding	0.947793	4.54427e-08
ENSG00000148468	FAM171A1	protein_coding	0.953548	3.59694e-05
ENSG00000135828	RNASEL	protein_coding	0.954896	1.19774e-07
ENSG00000178700	DHFR2	protein_coding	0.961172	1.86755e-06
ENSG00000125863	MKKS	protein_coding	0.963088	1.0207e-06
ENSG00000161298	ZNF382	protein_coding	0.96338	1.18556e-06
ENSG00000152213	ARL11	protein_coding	0.963945	4.2523e-06
ENSG00000204923	FBXO48	protein_coding	0.966255	3.19105e-07
ENSG00000139174	PRICKLE1	protein_coding	0.96786	6.57148e-05
ENSG00000254685	FPGT	protein_coding	0.978956	2.68416e-06
ENSG00000269001	CTD-2245F17.3	transcribed_unprocessed_pseudogene	0.979073	8.36982e-05
ENSG00000272356	RP5-1112D6.8	antisense	0.979201	0.000456483
ENSG00000207392	SNORA20	snoRNA	0.986448	0.00120185
ENSG00000184226	PCDH9	protein_coding	0.989915	0.00302052
ENSG00000152147	GEMIN6	protein_coding	0.991458	3.6677e-07
ENSG00000246790	RP11-730K11.1	antisense	0.992409	3.5417e-05
ENSG00000198105	ZNF248	protein_coding	0.993419	1.65535e-07
ENSG00000213203	GIMAP1	protein_coding	1.00026	2.73152e-06
ENSG00000173208	ABCD2	protein_coding	1.00932	6.76796e-05
ENSG00000123870	ZNF137P	transcribed_unprocessed_pseudogene	1.0128	1.58771e-06
ENSG00000207008	SNORA54	snoRNA	1.01396	0.0114401
ENSG00000174946	GPR171	protein_coding	1.01448	0.000182778
ENSG00000160791	CCR5	protein_coding	1.01974	1.17964e-05
ENSG00000128000	ZNF780B	protein_coding	1.02117	7.83221e-09
ENSG00000267575	CTC-459F4.3	lincRNA	1.03366	1.81035e-07
ENSG00000040633	PHF23	protein_coding	1.03707	5.40646e-07
ENSG00000102886	GDPD3	protein_coding	1.039	0.000321102
ENSG00000260461	RP11-541N10.3	sense_overlapping	1.04574	7.67747e-06
ENSG00000121486	TRMT1L	protein_coding	1.04733	4.5658e-08
ENSG00000123405	NFE2	protein_coding	1.0523	0.000172215
ENSG00000112782	CLIC5	protein_coding	1.06484	4.54272e-07
ENSG00000260711	RP11-747H7.3	sense_intronic	1.06639	3.28916e-05
ENSG00000235532	LINC00402	lincRNA	1.06642	1.56e-05
ENSG00000263002	ZNF234	protein_coding	1.07099	5.57794e-08
ENSG00000111728	ST8SIA1	protein_coding	1.07104	7.67178e-07
ENSG00000235750	KIAA0040	protein_coding	1.08368	7.90824e-08
ENSG00000263327	TAPT1-AS1	antisense	1.0843	2.12417e-06
ENSG00000161048	NAPEPLD	protein_coding	1.08706	1.53505e-07
ENSG00000163568	AIM2	protein_coding	1.08887	3.57043e-05
ENSG00000163406	SLC15A2	protein_coding	1.09049	5.4181e-06
ENSG00000204611	ZNF616	protein_coding	1.10042	2.35276e-07
ENSG00000163563	MNDA	protein_coding	1.1048	5.39805e-05
ENSG00000164124	TMEM144	protein_coding	1.10537	0.000116348
ENSG00000143457	GOLPH3L	protein_coding	1.10864	5.27417e-07
ENSG00000178966	RMI1	protein_coding	1.11134	4.95352e-08
ENSG00000272398	CD24	protein_coding	1.12043	0.00296069
ENSG00000196329	GIMAP5	protein_coding	1.12117	6.63121e-07
ENSG00000165118	C9orf64	protein_coding	1.12457	1.25519e-05
ENSG00000175857	GAPT	protein_coding	1.12992	3.3946e-06
ENSG00000215271	HOMEZ	protein_coding	1.1378	4.61526e-08
ENSG00000240859	AC093627.10	lincRNA	1.14185	2.068e-06
ENSG00000111846	GCNT2	protein_coding	1.15086	3.29526e-06
ENSG00000153140	CETN3	protein_coding	1.15483	2.2333e-07
ENSG00000266019	MIR3609	miRNA	1.17442	3.78316e-05
ENSG00000255733	IFNG-AS1	antisense	1.18681	1.74834e-05
ENSG00000133561	GIMAP6	protein_coding	1.18722	9.61161e-09
ENSG00000248429	RP11-597D13.9	antisense	1.18778	7.49541e-05
ENSG00000143365	RORC	protein_coding	1.20273	8.41325e-05
ENSG00000123700	KCNJ2	protein_coding	1.23147	0.000808279
ENSG00000174500	GCSAM	protein_coding	1.23362	1.04763e-05
ENSG00000186265	BTLA	protein_coding	1.25129	5.90349e-07
ENSG00000185745	IFIT1	protein_coding	1.25298	0.000371842
ENSG00000151490	PTPRO	protein_coding	1.26338	1.87174e-10
ENSG00000121858	TNFSF10	protein_coding	1.28326	1.14598e-06
ENSG00000173114	LRRN3	protein_coding	1.2848	0.00668823
ENSG00000168329	CX3CR1	protein_coding	1.30841	0.000240735
ENSG00000180626	ZNF594	protein_coding	1.31803	1.79265e-09
ENSG00000179144	GIMAP7	protein_coding	1.32112	2.33076e-09
ENSG00000245164	LINC00861	lincRNA	1.34433	5.11832e-08
ENSG00000174123	TLR10	protein_coding	1.35715	9.33417e-06
ENSG00000133574	GIMAP4	protein_coding	1.40737	1.41286e-08
ENSG00000137078	SIT1	protein_coding	1.42481	3.25625e-09
ENSG00000163606	CD200R1	protein_coding	1.47907	1.40856e-08
ENSG00000114737	CISH	protein_coding	1.49987	3.51905e-08
ENSG00000163154	TNFAIP8L2	protein_coding	1.51081	2.25836e-09
ENSG00000170915	PAQR8	protein_coding	1.516	1.75422e-09
ENSG00000171115	GIMAP8	protein_coding	1.54224	7.49321e-09
ENSG00000261326	LINC01355	lincRNA	1.56015	8.52562e-07
ENSG00000238113	LINC01410	lincRNA	1.63135	9.72419e-09
ENSG00000181631	P2RY13	protein_coding	1.64922	3.62921e-07
ENSG00000134061	CD180	protein_coding	1.72191	2.60609e-10
ENSG00000281106	RP11-327P2.7	protein_coding	1.76034	2.81943e-06
ENSG00000121807	CCR2	protein_coding	1.89659	1.00181e-09
