# Supplementary material for: Sex-Dependent Transcriptional Changes in Response to Stress in Patients with Myalgic Encephalomyelitis/Chronic Fatigue Syndrome: A Pilot Project
Source: Int J Mol Sci. 2023 Jun 17;24(12):10255. doi: 10.3390/ijms241210255 (PMC10299261; doi:10.3390/ijms241210255)
Supplement: Supplementary file 1 [file ijms-24-10255-s001.zip › Supplementary Table S5_Rev.xlsx]

## Sheet: Sheet1
Supplementary Table S5. Differentially expressed genes in ME/CFS males between 4 hours post maximal exertion (T2) and baseline (T0)
Ensembl ID	Associated Gene Name	Gene type	Log2(Fold Change)	False Discovery Rate	Percentage of ME/CFS males with this change
ENSG00000175197	DDIT3	protein_coding	-2.84142	5.89889e-11	87.5
ENSG00000161835	GRASP	protein_coding	-2.66678	5.23497e-13	87.5
ENSG00000103257	SLC7A5	protein_coding	-2.61886	5.20291e-10	87.5
ENSG00000261560	RP11-166B2.3	sense_intronic	-2.31026	5.04927e-11	87.5
ENSG00000165029	ABCA1	protein_coding	-2.27942	5.61091e-08	75
ENSG00000100036	SLC35E4	protein_coding	-2.20706	4.48494e-11	87.5
ENSG00000185022	MAFF	protein_coding	-2.18025	4.48986e-11	87.5
ENSG00000280287	RP13-554M15.7	TEC	-2.11588	5.45164e-06	87.5
ENSG00000222009	BTBD19	protein_coding	-2.10257	2.23419e-08	100
ENSG00000101665	SMAD7	protein_coding	-2.0937	2.3251e-09	87.5
ENSG00000160789	LMNA	protein_coding	-2.03873	1.31826e-08	87.5
ENSG00000279861	RP11-43N16.4	TEC	-1.9875	5.59254e-10	87.5
ENSG00000186642	PDE2A	protein_coding	-1.96051	4.80587e-08	87.5
ENSG00000130844	ZNF331	protein_coding	-1.96009	3.26362e-07	87.5
ENSG00000177606	JUN	protein_coding	-1.95774	0.000602134	62.5
ENSG00000095794	CREM	protein_coding	-1.94609	6.85806e-07	87.5
ENSG00000242330	RN7SL683P	misc_RNA	-1.93603	7.71424e-07	87.5
ENSG00000176845	METRNL	protein_coding	-1.93117	9.59316e-10	75
ENSG00000120875	DUSP4	protein_coding	-1.92703	1.59224e-05	87.5
ENSG00000283199	ABC13-47488600E17.1	protein_coding	-1.8947	6.10659e-06	75
ENSG00000044574	HSPA5	protein_coding	-1.89387	1.70802e-07	87.5
ENSG00000136603	SKIL	protein_coding	-1.87443	9.62797e-07	62.5
ENSG00000170525	PFKFB3	protein_coding	-1.85976	5.32288e-07	87.5
ENSG00000184545	DUSP8	protein_coding	-1.84715	1.46729e-07	87.5
ENSG00000173846	PLK3	protein_coding	-1.8247	8.74609e-09	87.5
ENSG00000218018	RP4-800J21.3	antisense	-1.8211	8.8489e-12	87.5
ENSG00000261270	RP11-325K4.3	sense_intronic	-1.81984	1.88269e-06	75
ENSG00000112137	PHACTR1	protein_coding	-1.80644	1.6127e-07	75
ENSG00000197019	SERTAD1	protein_coding	-1.80028	8.47172e-08	87.5
ENSG00000102760	RGCC	protein_coding	-1.77402	2.39283e-07	87.5
ENSG00000232931	LINC00342	lincRNA	-1.7546	8.86442e-11	75
ENSG00000112715	VEGFA	protein_coding	-1.74607	4.58854e-06	87.5
ENSG00000145911	N4BP3	protein_coding	-1.72733	6.43974e-06	87.5
ENSG00000145685	LHFPL2	protein_coding	-1.7241	7.20147e-06	75
ENSG00000057704	TMCC3	protein_coding	-1.71538	2.51427e-09	87.5
ENSG00000011422	PLAUR	protein_coding	-1.7148	3.00445e-07	75
ENSG00000176170	SPHK1	protein_coding	-1.7028	2.70426e-07	87.5
ENSG00000139112	GABARAPL1	protein_coding	-1.66005	1.16444e-07	87.5
ENSG00000161921	CXCL16	protein_coding	-1.64569	2.86247e-08	87.5
ENSG00000183484	GPR132	protein_coding	-1.64371	5.15124e-09	87.5
ENSG00000280063	RP11-295D4.3	TEC	-1.64231	1.26843e-05	87.5
ENSG00000158792	SPATA2L	protein_coding	-1.6359	4.17923e-09	87.5
ENSG00000124762	CDKN1A	protein_coding	-1.63454	5.68961e-07	87.5
ENSG00000123689	G0S2	protein_coding	-1.63123	0.00150913	62.5
ENSG00000215244	RP11-563J2.2	lincRNA	-1.62399	9.21816e-08	100
ENSG00000136541	ERMN	protein_coding	-1.62285	3.61608e-06	75
ENSG00000240853	RN7SL328P	misc_RNA	-1.61942	2.78858e-05	75
ENSG00000179820	MYADM	protein_coding	-1.61596	7.17705e-07	75
ENSG00000108179	PPIF	protein_coding	-1.61236	4.6572e-07	75
ENSG00000141497	ZMYND15	protein_coding	-1.60491	7.11413e-08	87.5
ENSG00000138670	RASGEF1B	protein_coding	-1.60407	1.45305e-05	75
ENSG00000078804	TP53INP2	protein_coding	-1.60304	8.77063e-06	87.5
ENSG00000133316	WDR74	protein_coding	-1.58679	1.54472e-06	75
ENSG00000088899	LZTS3	protein_coding	-1.58552	1.8013e-07	87.5
ENSG00000100292	HMOX1	protein_coding	-1.58487	4.23149e-06	75
ENSG00000177374	HIC1	protein_coding	-1.5843	6.77283e-08	75
ENSG00000279700	RP13-554M15.2	TEC	-1.57735	1.49813e-06	87.5
ENSG00000182095	TNRC18	protein_coding	-1.57392	4.16645e-06	62.5
ENSG00000196843	ARID5A	protein_coding	-1.57355	6.16131e-09	87.5
ENSG00000125089	SH3TC1	protein_coding	-1.57279	3.38904e-08	87.5
ENSG00000099860	GADD45B	protein_coding	-1.56335	2.01834e-05	62.5
ENSG00000169710	FASN	protein_coding	-1.56102	2.03092e-05	75
ENSG00000106089	STX1A	protein_coding	-1.55838	2.97458e-07	87.5
ENSG00000108106	UBE2S	protein_coding	-1.54366	2.26011e-05	75
ENSG00000279175	CTA-414D7.1	sense_intronic	-1.54146	1.43636e-05	100
ENSG00000156966	B3GNT7	protein_coding	-1.54064	2.61895e-05	75
ENSG00000280434	RP4-671O14.6	sense_overlapping	-1.53395	8.75405e-05	87.5
ENSG00000110046	ATG2A	protein_coding	-1.52951	8.62113e-08	87.5
ENSG00000065989	PDE4A	protein_coding	-1.51878	2.26985e-07	87.5
ENSG00000225614	ZNF469	protein_coding	-1.51857	4.7991e-07	75
ENSG00000135047	CTSL	protein_coding	-1.51642	0.000102425	87.5
ENSG00000217930	PAM16	protein_coding	-1.50702	7.69143e-06	75
ENSG00000139289	PHLDA1	protein_coding	-1.50518	7.2651e-05	87.5
ENSG00000177169	ULK1	protein_coding	-1.49922	6.36376e-07	87.5
ENSG00000075426	FOSL2	protein_coding	-1.49626	1.06025e-07	87.5
ENSG00000179094	PER1	protein_coding	-1.49291	2.33454e-06	87.5
ENSG00000176531	PHLDB3	protein_coding	-1.48897	5.49113e-06	87.5
ENSG00000130518	KIAA1683	protein_coding	-1.4887	0.000471351	75
ENSG00000137331	IER3	protein_coding	-1.48789	0.00014761	75
ENSG00000101384	JAG1	protein_coding	-1.48776	2.33132e-06	87.5
ENSG00000130202	NECTIN2	protein_coding	-1.48265	6.70341e-06	100
ENSG00000055483	USP36	protein_coding	-1.48182	4.36297e-08	87.5
ENSG00000112149	CD83	protein_coding	-1.48029	1.98506e-05	75
ENSG00000188897	CTD-3088G3.8	protein_coding	-1.47763	1.10618e-05	62.5
ENSG00000090924	PLEKHG2	protein_coding	-1.47002	3.60052e-06	62.5
ENSG00000181409	AATK	protein_coding	-1.46607	9.84614e-06	87.5
ENSG00000167604	NFKBID	protein_coding	-1.46127	1.26122e-06	100
ENSG00000279476	RP11-391L3.3	TEC	-1.45903	0.000200324	75
ENSG00000105321	CCDC9	protein_coding	-1.45708	2.22151e-08	87.5
ENSG00000250461	RP11-631M6.2	processed_pseudogene	-1.45041	2.88412e-06	87.5
ENSG00000167470	MIDN	protein_coding	-1.44881	1.05556e-05	62.5
ENSG00000139832	RAB20	protein_coding	-1.44704	5.81495e-06	87.5
ENSG00000110721	CHKA	protein_coding	-1.44594	9.77642e-09	87.5
ENSG00000105643	ARRDC2	protein_coding	-1.44388	1.43986e-08	87.5
ENSG00000168255	POLR2J3	protein_coding	-1.44244	5.11575e-05	75
ENSG00000182885	ADGRG3	protein_coding	-1.441	0.000421703	100
ENSG00000100726	TELO2	protein_coding	-1.43902	1.04435e-06	75
ENSG00000157933	SKI	protein_coding	-1.43288	3.75008e-07	87.5
ENSG00000175130	MARCKSL1	protein_coding	-1.42474	1.46848e-06	87.5
ENSG00000109906	ZBTB16	protein_coding	-1.42227	1.1493e-06	87.5
ENSG00000177173	NAP1L4P1	processed_pseudogene	-1.4217	4.69794e-06	87.5
ENSG00000279555	RP11-426D19.1	TEC	-1.41772	1.66498e-05	62.5
ENSG00000253372	RP11-44N11.1	sense_intronic	-1.41758	2.32089e-05	87.5
ENSG00000179588	ZFPM1	protein_coding	-1.41656	2.19281e-05	87.5
ENSG00000279738	RP5-1014D13.2	sense_overlapping	-1.41341	7.93529e-07	75
ENSG00000175544	CABP4	protein_coding	-1.4132	1.36907e-05	75
ENSG00000160888	IER2	protein_coding	-1.4113	6.31584e-06	75
ENSG00000137801	THBS1	protein_coding	-1.40875	0.00255156	87.5
ENSG00000167703	SLC43A2	protein_coding	-1.40697	7.98296e-07	87.5
ENSG00000185347	C14orf80	protein_coding	-1.40625	0.000365498	75
ENSG00000151014	NOCT	protein_coding	-1.40037	3.13045e-05	75
ENSG00000160179	ABCG1	protein_coding	-1.3985	9.48748e-06	87.5
ENSG00000198517	MAFK	protein_coding	-1.3884	5.00053e-07	75
ENSG00000266236	NARF-IT1	sense_intronic	-1.38307	1.55191e-07	100
ENSG00000058453	CROCC	protein_coding	-1.37638	2.06869e-05	62.5
ENSG00000279981	RP11-196B3.2	TEC	-1.37577	8.82856e-07	87.5
ENSG00000128383	APOBEC3A	protein_coding	-1.37107	0.000174229	100
ENSG00000129911	KLF16	protein_coding	-1.36217	9.37703e-06	87.5
ENSG00000198719	DLL1	protein_coding	-1.36116	7.15606e-06	75
ENSG00000261574	RP1-168P16.2	sense_intronic	-1.35867	4.67898e-06	87.5
ENSG00000230715	RP11-274B21.4	processed_pseudogene	-1.35649	0.000170218	62.5
ENSG00000179922	ZNF784	protein_coding	-1.35319	8.41735e-08	87.5
ENSG00000178209	PLEC	protein_coding	-1.35199	6.23155e-05	75
ENSG00000167508	MVD	protein_coding	-1.34684	7.31973e-08	100
ENSG00000116016	EPAS1	protein_coding	-1.3451	2.15437e-05	100
ENSG00000137877	SPTBN5	protein_coding	-1.34126	2.54301e-05	87.5
ENSG00000140691	ARMC5	protein_coding	-1.33818	9.54991e-08	87.5
ENSG00000138623	SEMA7A	protein_coding	-1.33688	2.64171e-06	100
ENSG00000134070	IRAK2	protein_coding	-1.33581	1.00137e-07	100
ENSG00000235245	RP11-122K13.12	antisense	-1.33555	2.72406e-06	100
ENSG00000143507	DUSP10	protein_coding	-1.33118	8.59016e-06	75
ENSG00000155252	PI4K2A	protein_coding	-1.3291	2.68715e-09	87.5
ENSG00000147872	PLIN2	protein_coding	-1.32633	0.000107315	62.5
ENSG00000204103	MAFB	protein_coding	-1.32485	0.000397739	75
ENSG00000269821	KCNQ1OT1	antisense	-1.32417	0.000205161	62.5
ENSG00000104856	RELB	protein_coding	-1.32088	4.08049e-07	87.5
ENSG00000198355	PIM3	protein_coding	-1.32011	7.51373e-06	75
ENSG00000105722	ERF	protein_coding	-1.31522	8.85435e-07	87.5
ENSG00000181873	IBA57	protein_coding	-1.31269	3.04203e-07	87.5
ENSG00000279432	RP11-135N5.3	TEC	-1.31191	1.53809e-05	87.5
ENSG00000185338	SOCS1	protein_coding	-1.31083	0.000491315	62.5
ENSG00000070444	MNT	protein_coding	-1.30917	9.07989e-06	87.5
ENSG00000213085	CFAP45	protein_coding	-1.30647	1.83281e-06	100
ENSG00000005379	TSPOAP1	protein_coding	-1.30145	3.98061e-06	75
ENSG00000148926	ADM	protein_coding	-1.30022	0.00124409	100
ENSG00000116717	GADD45A	protein_coding	-1.29933	0.000120764	87.5
ENSG00000176788	BASP1	protein_coding	-1.29914	1.72693e-05	87.5
ENSG00000134107	BHLHE40	protein_coding	-1.29268	7.61209e-07	75
ENSG00000278601	RP11-348N5.9	antisense	-1.29202	0.000110842	87.5
ENSG00000188229	TUBB4B	protein_coding	-1.28914	5.67629e-05	87.5
ENSG00000171813	PWWP2B	protein_coding	-1.2881	2.5358e-05	62.5
ENSG00000161847	RAVER1	protein_coding	-1.28734	6.75313e-05	62.5
ENSG00000130340	SNX9	protein_coding	-1.2804	1.5086e-06	87.5
ENSG00000176014	TUBB6	protein_coding	-1.27979	0.000179142	87.5
ENSG00000177595	PIDD1	protein_coding	-1.27936	2.19875e-05	75
ENSG00000151327	FAM177A1	protein_coding	-1.27607	2.46868e-06	87.5
ENSG00000101447	FAM83D	protein_coding	-1.27413	4.1287e-06	87.5
ENSG00000100644	HIF1A	protein_coding	-1.27401	3.7632e-06	87.5
ENSG00000100284	TOM1	protein_coding	-1.27335	1.3442e-06	87.5
ENSG00000178726	THBD	protein_coding	-1.26943	0.002933	62.5
ENSG00000188211	NCR3LG1	protein_coding	-1.26807	2.22668e-05	87.5
ENSG00000166886	NAB2	protein_coding	-1.26766	0.000243361	75
ENSG00000113448	PDE4D	protein_coding	-1.26486	5.58365e-05	75
ENSG00000132510	KDM6B	protein_coding	-1.26005	0.000222017	87.5
ENSG00000090339	ICAM1	protein_coding	-1.25778	9.19887e-07	100
ENSG00000163874	ZC3H12A	protein_coding	-1.25729	1.61139e-06	100
ENSG00000260318	COX6CP1	processed_pseudogene	-1.25487	1.23938e-05	100
ENSG00000279520	RP11-20I23.2	TEC	-1.25068	0.000222578	87.5
ENSG00000076604	TRAF4	protein_coding	-1.24891	3.04523e-07	100
ENSG00000144655	CSRNP1	protein_coding	-1.24089	1.21565e-05	87.5
ENSG00000278985	RP11-303E16.9	TEC	-1.23629	1.48794e-05	100
ENSG00000185112	FAM43A	protein_coding	-1.23216	0.000185305	75
ENSG00000100003	SEC14L2	protein_coding	-1.23187	2.55954e-05	87.5
ENSG00000234290	AC116366.6	antisense	-1.22954	5.51654e-05	87.5
ENSG00000279133	RP11-342K2.1	TEC	-1.22727	2.47576e-05	87.5
ENSG00000061938	TNK2	protein_coding	-1.22571	0.000228293	62.5
ENSG00000100221	JOSD1	protein_coding	-1.22473	2.53602e-06	87.5
ENSG00000142173	COL6A2	protein_coding	-1.22306	4.46298e-05	75
ENSG00000140398	NEIL1	protein_coding	-1.21923	7.10395e-06	100
ENSG00000079308	TNS1	protein_coding	-1.21542	0.00209741	75
ENSG00000149527	PLCH2	protein_coding	-1.21303	4.66451e-05	75
ENSG00000151726	ACSL1	protein_coding	-1.21119	0.000105228	87.5
ENSG00000100024	UPB1	protein_coding	-1.21042	2.55887e-05	100
ENSG00000230732	AC127904.2	sense_intronic	-1.20991	8.55084e-07	87.5
ENSG00000198682	PAPSS2	protein_coding	-1.20914	0.000150288	87.5
ENSG00000257169	RP11-117N2.2	processed_pseudogene	-1.2089	2.05352e-05	75
ENSG00000144597	EAF1	protein_coding	-1.20678	1.41074e-06	87.5
ENSG00000107317	PTGDS	protein_coding	-1.20674	0.00310355	75
ENSG00000182372	CLN8	protein_coding	-1.20486	7.6254e-07	87.5
ENSG00000130589	HELZ2	protein_coding	-1.20145	0.000174901	75
ENSG00000230701	FBXW4P1	processed_pseudogene	-1.19784	8.32075e-05	75
ENSG00000279294	RP11-274A11.3	TEC	-1.19768	7.38486e-05	75
ENSG00000197208	SLC22A4	protein_coding	-1.19748	1.47495e-05	100
ENSG00000278949	RP11-46H11.11	TEC	-1.19397	0.00015397	75
ENSG00000139722	VPS37B	protein_coding	-1.19041	5.01941e-07	87.5
ENSG00000130598	TNNI2	protein_coding	-1.18902	2.58544e-05	100
ENSG00000130479	MAP1S	protein_coding	-1.18503	0.000262927	75
ENSG00000070495	JMJD6	protein_coding	-1.18257	6.02248e-07	87.5
ENSG00000140044	JDP2	protein_coding	-1.18243	8.45317e-07	100
ENSG00000260727	SLC7A5P1	unprocessed_pseudogene	-1.18199	6.3168e-05	75
ENSG00000132819	RBM38	protein_coding	-1.17971	9.24484e-07	87.5
ENSG00000100226	GTPBP1	protein_coding	-1.17854	8.00984e-07	87.5
ENSG00000112787	FBRSL1	protein_coding	-1.17684	0.000397919	62.5
ENSG00000054967	RELT	protein_coding	-1.17437	3.30145e-05	100
ENSG00000080854	IGSF9B	protein_coding	-1.17401	0.000165785	75
ENSG00000135048	TMEM2	protein_coding	-1.17238	5.28152e-06	87.5
ENSG00000087074	PPP1R15A	protein_coding	-1.17213	1.11325e-05	100
ENSG00000118985	ELL2	protein_coding	-1.16934	0.00261176	75
ENSG00000176105	YES1	protein_coding	-1.1692	2.60258e-05	75
ENSG00000279744	RP13-20L14.10	TEC	-1.16742	1.74015e-05	100
ENSG00000196923	PDLIM7	protein_coding	-1.16651	0.000169692	100
ENSG00000233392	AC104809.4	processed_transcript	-1.16463	0.0146956	62.5
ENSG00000107554	DNMBP	protein_coding	-1.16276	2.76719e-06	87.5
ENSG00000125812	GZF1	protein_coding	-1.16133	1.64942e-05	87.5
ENSG00000276961	MIR7848	miRNA	-1.16013	2.21732e-05	87.5
ENSG00000166839	ANKDD1A	protein_coding	-1.15661	0.000711343	87.5
ENSG00000245532	NEAT1	lincRNA	-1.15521	0.000162747	75
ENSG00000080603	SRCAP	protein_coding	-1.15521	5.66156e-06	87.5
ENSG00000109321	AREG	protein_coding	-1.15453	0.00317221	75
ENSG00000130595	TNNT3	protein_coding	-1.15305	6.62395e-05	87.5
ENSG00000079432	CIC	protein_coding	-1.14491	0.000228334	62.5
ENSG00000186834	HEXIM1	protein_coding	-1.14148	0.000343678	87.5
ENSG00000162783	IER5	protein_coding	-1.1397	0.000570759	87.5
ENSG00000197989	SNHG12	antisense	-1.13891	0.000422487	87.5
ENSG00000185950	IRS2	protein_coding	-1.13833	1.3728e-05	87.5
ENSG00000281207	SLFNL1-AS1	antisense	-1.13817	0.000204035	87.5
ENSG00000228382	ITPKB-IT1	sense_intronic	-1.13536	8.38119e-06	75
ENSG00000186407	CD300E	protein_coding	-1.13267	0.000228298	100
ENSG00000280138	RP11-463O12.5	TEC	-1.13082	6.27889e-05	75
ENSG00000162711	NLRP3	protein_coding	-1.12987	5.37498e-06	87.5
ENSG00000130489	SCO2	protein_coding	-1.12937	0.000701477	87.5
ENSG00000018280	SLC11A1	protein_coding	-1.12769	0.000327307	100
ENSG00000004660	CAMKK1	protein_coding	-1.12465	1.55579e-05	87.5
ENSG00000197122	SRC	protein_coding	-1.12442	0.000370601	87.5
ENSG00000161996	WDR90	protein_coding	-1.12152	0.000107288	100
ENSG00000103326	CAPN15	protein_coding	-1.12127	0.000185221	62.5
ENSG00000258230	RP11-511H9.3	transcribed_processed_pseudogene	-1.11942	5.16611e-06	87.5
ENSG00000169136	ATF5	protein_coding	-1.11922	3.61647e-06	100
ENSG00000230562	FAM133DP	processed_pseudogene	-1.1184	0.000143199	87.5
ENSG00000130940	CASZ1	protein_coding	-1.11539	1.48044e-05	87.5
ENSG00000079313	REXO1	protein_coding	-1.11481	0.000360301	75
ENSG00000130766	SESN2	protein_coding	-1.11399	3.95263e-06	75
ENSG00000216490	IFI30	protein_coding	-1.11289	0.000806137	75
ENSG00000164211	STARD4	protein_coding	-1.11218	6.07424e-05	75
ENSG00000141994	DUS3L	protein_coding	-1.11207	2.88248e-06	87.5
ENSG00000058600	POLR3E	protein_coding	-1.10951	5.82316e-06	87.5
ENSG00000103522	IL21R	protein_coding	-1.10894	4.24688e-06	87.5
ENSG00000125740	FOSB	protein_coding	-1.1071	0.00536484	62.5
ENSG00000051108	HERPUD1	protein_coding	-1.10513	5.42137e-06	87.5
ENSG00000264773	MIR4420	miRNA	-1.10414	8.55435e-05	87.5
ENSG00000183696	UPP1	protein_coding	-1.10356	2.71262e-06	87.5
ENSG00000198805	PNP	protein_coding	-1.10225	8.40578e-05	100
ENSG00000165233	CARD19	protein_coding	-1.1014	2.57828e-05	100
ENSG00000146232	NFKBIE	protein_coding	-1.10014	6.43462e-06	87.5
ENSG00000109066	TMEM104	protein_coding	-1.09883	1.97678e-05	87.5
ENSG00000141526	SLC16A3	protein_coding	-1.09764	0.000656354	75
ENSG00000279608	RP11-182N22.9	TEC	-1.09742	2.40357e-05	87.5
ENSG00000162804	SNED1	protein_coding	-1.09536	0.000217724	87.5
ENSG00000164880	INTS1	protein_coding	-1.09395	9.66055e-05	75
ENSG00000279010	MIR4534	sense_overlapping	-1.08599	0.000410739	75
ENSG00000158050	DUSP2	protein_coding	-1.08475	0.000913064	75
ENSG00000155307	SAMSN1	protein_coding	-1.08186	0.000935332	75
ENSG00000063245	EPN1	protein_coding	-1.08086	0.000117623	87.5
ENSG00000187860	CCDC157	protein_coding	-1.07964	5.54861e-06	87.5
ENSG00000276337	RP11-106D4.2	sense_intronic	-1.07949	0.000541256	87.5
ENSG00000131669	NINJ1	protein_coding	-1.07883	2.09264e-05	100
ENSG00000100068	LRP5L	protein_coding	-1.07669	1.21179e-05	100
ENSG00000077150	NFKB2	protein_coding	-1.07476	5.26766e-06	100
ENSG00000236269	ENO1-IT1	sense_intronic	-1.0717	0.000300286	87.5
ENSG00000116604	MEF2D	protein_coding	-1.07126	7.10988e-06	87.5
ENSG00000269688	AC008982.2	sense_intronic	-1.07106	6.64639e-06	75
ENSG00000104825	NFKBIB	protein_coding	-1.07043	4.89396e-07	100
ENSG00000226380	MIR29A	lincRNA	-1.06989	0.000124258	100
ENSG00000205702	CYP2D7	polymorphic_pseudogene	-1.06965	0.000190375	75
ENSG00000158321	AUTS2	protein_coding	-1.06903	9.979e-05	87.5
ENSG00000108932	SLC16A6	protein_coding	-1.06791	0.00013483	75
ENSG00000100425	BRD1	protein_coding	-1.06785	1.81827e-06	87.5
ENSG00000111817	DSE	protein_coding	-1.06741	0.000229652	75
ENSG00000135077	HAVCR2	protein_coding	-1.06608	2.49976e-05	100
ENSG00000140564	FURIN	protein_coding	-1.06425	1.84696e-05	75
ENSG00000139718	SETD1B	protein_coding	-1.06408	0.000138044	75
ENSG00000118503	TNFAIP3	protein_coding	-1.06353	0.000644604	87.5
ENSG00000125503	PPP1R12C	protein_coding	-1.05955	7.75577e-05	75
ENSG00000090520	DNAJB11	protein_coding	-1.05818	1.67835e-05	75
ENSG00000258839	MC1R	protein_coding	-1.05776	0.000515962	75
ENSG00000138074	SLC5A6	protein_coding	-1.05614	1.63296e-05	87.5
ENSG00000168477	TNXB	protein_coding	-1.0558	0.000515904	87.5
ENSG00000108352	RAPGEFL1	protein_coding	-1.05538	0.000154894	100
ENSG00000146094	DOK3	protein_coding	-1.05513	0.000158707	75
ENSG00000132326	PER2	protein_coding	-1.05347	1.6821e-06	87.5
ENSG00000166451	CENPN	protein_coding	-1.05312	9.76393e-06	87.5
ENSG00000169155	ZBTB43	protein_coding	-1.04968	1.85371e-05	87.5
ENSG00000171617	ENC1	protein_coding	-1.04965	0.00015574	87.5
ENSG00000127666	TICAM1	protein_coding	-1.04822	0.000190828	100
ENSG00000175602	CCDC85B	protein_coding	-1.04752	0.00460349	62.5
ENSG00000267265	CTC-550B14.7	antisense	-1.04708	0.000659813	87.5
ENSG00000186594	MIR22HG	lincRNA	-1.04491	8.70763e-05	87.5
ENSG00000243609	RPS2P44	processed_pseudogene	-1.04463	1.4614e-05	87.5
ENSG00000140332	TLE3	protein_coding	-1.04053	2.74864e-05	87.5
ENSG00000105717	PBX4	protein_coding	-1.04048	1.10398e-05	87.5
ENSG00000122490	PQLC1	protein_coding	-1.03988	4.93194e-06	87.5
ENSG00000171612	SLC25A33	protein_coding	-1.03956	4.67185e-06	87.5
ENSG00000027869	SH2D2A	protein_coding	-1.03898	4.88271e-05	75
ENSG00000105339	DENND3	protein_coding	-1.03851	2.67562e-06	87.5
ENSG00000184047	DIABLO	protein_coding	-1.03825	8.6479e-06	75
ENSG00000104885	DOT1L	protein_coding	-1.03781	0.000494238	87.5
ENSG00000248323	LUCAT1	lincRNA	-1.03589	0.0153764	75
ENSG00000070961	ATP2B1	protein_coding	-1.03527	0.000406179	75
ENSG00000164674	SYTL3	protein_coding	-1.03433	6.12987e-07	87.5
ENSG00000231721	LINC-PINT	antisense	-1.03118	2.4288e-05	100
ENSG00000099985	OSM	protein_coding	-1.03038	0.0121658	62.5
ENSG00000121966	CXCR4	protein_coding	-1.03006	0.000544969	75
ENSG00000141551	CSNK1D	protein_coding	-1.02963	2.32776e-05	87.5
ENSG00000156381	ANKRD9	protein_coding	-1.02876	0.000750226	75
ENSG00000071246	VASH1	protein_coding	-1.02869	0.00198949	87.5
ENSG00000064932	SBNO2	protein_coding	-1.02787	0.000348801	75
ENSG00000105329	TGFB1	protein_coding	-1.02744	0.000992566	87.5
ENSG00000130522	JUND	protein_coding	-1.02603	0.000218815	87.5
ENSG00000232303	DFFBP1	processed_pseudogene	-1.02575	4.2929e-06	75
ENSG00000240695	RP11-102M11.1	processed_pseudogene	-1.02571	0.000229042	75
ENSG00000132613	MTSS1L	protein_coding	-1.02467	0.00598657	75
ENSG00000264853	RP11-16C1.2	sense_intronic	-1.02457	0.000987315	87.5
ENSG00000136830	FAM129B	protein_coding	-1.02391	0.00028508	87.5
ENSG00000178623	GPR35	protein_coding	-1.0222	0.000115447	100
ENSG00000167987	VPS37C	protein_coding	-1.02201	6.03654e-05	87.5
ENSG00000072310	SREBF1	protein_coding	-1.01983	0.000125962	100
ENSG00000152409	JMY	protein_coding	-1.01819	5.85973e-05	87.5
ENSG00000006652	IFRD1	protein_coding	-1.01397	0.000436367	87.5
ENSG00000152117	AC093838.4	transcribed_processed_pseudogene	-1.00918	4.29281e-06	87.5
ENSG00000101216	GMEB2	protein_coding	-1.00891	4.3682e-06	87.5
ENSG00000099381	SETD1A	protein_coding	-1.00891	0.00016153	75
ENSG00000274627	RP11-104N10.2	sense_intronic	-1.00743	0.000717041	75
ENSG00000141582	CBX4	protein_coding	-1.00583	1.11781e-05	75
ENSG00000101695	RNF125	protein_coding	-1.00489	2.11326e-05	87.5
ENSG00000186866	POFUT2	protein_coding	-1.00488	4.02446e-06	87.5
ENSG00000186431	FCAR	protein_coding	-1.00402	0.00044053	87.5
ENSG00000183087	GAS6	protein_coding	-1.00384	0.000846738	62.5
ENSG00000131351	HAUS8	protein_coding	-1.00209	1.58202e-06	87.5
ENSG00000196756	SNHG17	processed_transcript	-0.996204	9.2088e-06	100
ENSG00000198208	RPS6KL1	protein_coding	-0.994092	0.000108589	87.5
ENSG00000133247	KMT5C	protein_coding	-0.993037	0.000106725	100
ENSG00000025770	NCAPH2	protein_coding	-0.989981	4.35162e-06	87.5
ENSG00000095397	WHRN	protein_coding	-0.989802	0.00103845	87.5
ENSG00000087903	RFX2	protein_coding	-0.988325	0.000891846	87.5
ENSG00000143367	TUFT1	protein_coding	-0.988218	4.58165e-05	87.5
ENSG00000101445	PPP1R16B	protein_coding	-0.988072	3.46369e-05	87.5
ENSG00000146535	GNA12	protein_coding	-0.986793	1.66871e-05	87.5
ENSG00000254470	AP5B1	protein_coding	-0.985914	0.000177243	75
ENSG00000127418	FGFRL1	protein_coding	-0.985474	0.000433472	87.5
ENSG00000005206	SPPL2B	protein_coding	-0.983835	0.000443831	87.5
ENSG00000087589	CASS4	protein_coding	-0.983577	5.72733e-05	87.5
ENSG00000155034	FBXL18	protein_coding	-0.981702	0.000885547	75
ENSG00000248283	CCNL2P1	processed_pseudogene	-0.981439	0.000852354	87.5
ENSG00000090006	LTBP4	protein_coding	-0.978095	0.000997151	62.5
ENSG00000222162	RN7SKP151	misc_RNA	-0.977883	0.000132052	62.5
ENSG00000186827	TNFRSF4	protein_coding	-0.97786	0.00458054	62.5
ENSG00000141522	ARHGDIA	protein_coding	-0.977434	0.000152995	62.5
ENSG00000172216	CEBPB	protein_coding	-0.97703	0.000353494	87.5
ENSG00000128512	DOCK4	protein_coding	-0.97549	0.00235131	87.5
ENSG00000075702	WDR62	protein_coding	-0.97342	0.000148663	75
ENSG00000059804	SLC2A3	protein_coding	-0.973081	0.000439931	87.5
ENSG00000174738	NR1D2	protein_coding	-0.972206	0.000225616	75
ENSG00000074660	SCARF1	protein_coding	-0.972087	0.00159318	62.5
ENSG00000060558	GNA15	protein_coding	-0.970856	0.000224662	87.5
ENSG00000267904	CTC-429P9.5	sense_intronic	-0.968898	0.000571037	75
ENSG00000148841	ITPRIP	protein_coding	-0.96881	8.93509e-06	87.5
ENSG00000235145	RPSAP16	processed_pseudogene	-0.968733	5.78256e-05	100
ENSG00000141506	PIK3R5	protein_coding	-0.968503	2.46981e-06	87.5
ENSG00000134571	MYBPC3	protein_coding	-0.968434	0.00296808	75
ENSG00000271204	RP11-138A9.1	lincRNA	-0.968261	0.00180324	87.5
ENSG00000108556	CHRNE	protein_coding	-0.96654	0.000725994	100
ENSG00000214826	DDX12P	unprocessed_pseudogene	-0.964388	0.000179559	87.5
ENSG00000033327	GAB2	protein_coding	-0.959971	0.00012368	87.5
ENSG00000174177	CTU2	protein_coding	-0.958409	6.53452e-05	87.5
ENSG00000270060	RP11-390K5.6	sense_intronic	-0.957933	0.000486233	87.5
ENSG00000185864	NPIPB4	protein_coding	-0.956539	0.000703567	87.5
ENSG00000196781	TLE1	protein_coding	-0.952956	1.32612e-05	87.5
ENSG00000108557	RAI1	protein_coding	-0.95288	0.00164921	62.5
ENSG00000119801	YPEL5	protein_coding	-0.952139	0.000444012	75
ENSG00000069956	MAPK6	protein_coding	-0.950886	0.000336616	75
ENSG00000232810	TNF	protein_coding	-0.950442	0.00976254	100
ENSG00000155926	SLA	protein_coding	-0.950258	3.76884e-05	87.5
ENSG00000153443	UBALD1	protein_coding	-0.949961	0.00164454	87.5
ENSG00000244165	P2RY11	protein_coding	-0.949173	9.33129e-05	100
ENSG00000149115	TNKS1BP1	protein_coding	-0.947742	3.17499e-05	100
ENSG00000197063	MAFG	protein_coding	-0.947325	0.000111026	100
ENSG00000151208	DLG5	protein_coding	-0.945092	0.000408417	87.5
ENSG00000272256	RP11-489E7.4	antisense	-0.944439	0.000774027	75
ENSG00000251682	RP11-631M6.3	processed_pseudogene	-0.943225	0.00271919	62.5
ENSG00000196428	TSC22D2	protein_coding	-0.938316	6.03763e-05	87.5
ENSG00000177426	TGIF1	protein_coding	-0.937859	7.58111e-05	87.5
ENSG00000145555	MYO10	protein_coding	-0.937837	0.000544326	87.5
ENSG00000235499	AC073046.25	lincRNA	-0.937806	0.00178292	87.5
ENSG00000140678	ITGAX	protein_coding	-0.936734	0.00060119	87.5
ENSG00000279792	RP11-893F2.18	TEC	-0.936306	0.00016113	87.5
ENSG00000060069	CTDP1	protein_coding	-0.935108	1.15337e-05	87.5
ENSG00000182253	SYNM	protein_coding	-0.933279	0.00620036	75
ENSG00000116337	AMPD2	protein_coding	-0.932984	8.69207e-05	87.5
ENSG00000106266	SNX8	protein_coding	-0.93262	0.00012805	100
ENSG00000165804	ZNF219	protein_coding	-0.931666	0.000442686	62.5
ENSG00000279841	RP11-274A11.4	TEC	-0.931091	0.00248913	87.5
ENSG00000107968	MAP3K8	protein_coding	-0.929169	7.74421e-05	87.5
ENSG00000110719	TCIRG1	protein_coding	-0.928932	0.00103562	62.5
ENSG00000105656	ELL	protein_coding	-0.927808	5.18524e-05	87.5
ENSG00000279355	AGPAT4-IT1	TEC	-0.926291	0.000497566	100
ENSG00000168476	REEP4	protein_coding	-0.926025	0.00010703	100
ENSG00000198901	PRC1	protein_coding	-0.925356	4.00848e-05	87.5
ENSG00000279176	RP11-43D4.3	TEC	-0.924772	0.0064153	75
ENSG00000159788	RGS12	protein_coding	-0.924567	0.000381723	87.5
ENSG00000170638	TRABD	protein_coding	-0.924296	0.000514266	62.5
ENSG00000175505	CLCF1	protein_coding	-0.921861	0.000592146	87.5
ENSG00000166825	ANPEP	protein_coding	-0.918359	0.00804008	87.5
ENSG00000117318	ID3	protein_coding	-0.917422	0.00827591	87.5
ENSG00000121716	PILRB	protein_coding	-0.917383	0.00525495	87.5
ENSG00000188739	RBM34	protein_coding	-0.915928	0.000288536	87.5
ENSG00000129968	ABHD17A	protein_coding	-0.914745	0.000209046	87.5
ENSG00000137393	RNF144B	protein_coding	-0.913525	0.00146286	87.5
ENSG00000265206	MIR142	antisense	-0.912301	0.00229156	62.5
ENSG00000258469	CHMP4BP1	processed_pseudogene	-0.909728	0.00108531	62.5
ENSG00000162341	TPCN2	protein_coding	-0.907581	0.000998972	100
ENSG00000262246	CORO7	protein_coding	-0.906128	0.000206081	87.5
ENSG00000006025	OSBPL7	protein_coding	-0.905935	3.833e-05	87.5
ENSG00000166484	MAPK7	protein_coding	-0.905799	0.000264567	87.5
ENSG00000158805	ZNF276	protein_coding	-0.903921	2.28703e-05	87.5
ENSG00000266946	MRPL37P1	processed_pseudogene	-0.903903	0.00381693	62.5
ENSG00000223599	RP11-216N14.7	processed_pseudogene	-0.903501	0.000446666	87.5
ENSG00000020633	RUNX3	protein_coding	-0.901	1.91821e-05	87.5
ENSG00000008083	JARID2	protein_coding	-0.900852	2.921e-05	100
ENSG00000162066	AMDHD2	protein_coding	-0.900612	0.00101718	75
ENSG00000008710	PKD1	protein_coding	-0.897602	0.003389	62.5
ENSG00000167378	IRGQ	protein_coding	-0.89676	0.000135643	75
ENSG00000168209	DDIT4	protein_coding	-0.895295	0.000717254	87.5
ENSG00000119669	IRF2BPL	protein_coding	-0.895038	0.000198517	87.5
ENSG00000173276	ZBTB21	protein_coding	-0.89465	0.000622419	87.5
ENSG00000214063	TSPAN4	protein_coding	-0.894647	0.000621383	75
ENSG00000242114	MTFP1	protein_coding	-0.894109	0.000693189	75
ENSG00000175866	BAIAP2	protein_coding	-0.89335	0.00122204	87.5
ENSG00000215908	CROCCP2	transcribed_unprocessed_pseudogene	-0.891192	0.0109601	62.5
ENSG00000103249	CLCN7	protein_coding	-0.88908	0.00218589	75
ENSG00000162585	FAAP20	protein_coding	-0.888967	0.000374325	87.5
ENSG00000120254	MTHFD1L	protein_coding	-0.888755	0.000119441	100
ENSG00000197766	CFD	protein_coding	-0.888315	0.00545427	62.5
ENSG00000198742	SMURF1	protein_coding	-0.887676	1.1205e-05	87.5
ENSG00000272916	RP11-574K11.31	protein_coding	-0.887597	0.000749525	100
ENSG00000158717	RNF166	protein_coding	-0.88744	0.00029816	75
ENSG00000137166	FOXP4	protein_coding	-0.886482	0.00236585	62.5
ENSG00000254577	RP11-484D2.4	sense_overlapping	-0.886354	0.000264876	87.5
ENSG00000138834	MAPK8IP3	protein_coding	-0.886202	0.000608066	100
ENSG00000242802	AP5Z1	protein_coding	-0.884816	0.000381611	87.5
ENSG00000160781	PAQR6	protein_coding	-0.884579	0.00066924	100
ENSG00000161328	LRRC56	protein_coding	-0.884117	0.00173482	75
ENSG00000059145	UNKL	protein_coding	-0.883622	0.000793505	100
ENSG00000160271	RALGDS	protein_coding	-0.882379	2.79268e-05	87.5
ENSG00000131759	RARA	protein_coding	-0.882038	0.00113304	87.5
ENSG00000205903	ZNF316	protein_coding	-0.880336	0.000994208	87.5
ENSG00000204316	MRPL38	protein_coding	-0.879673	0.000487065	87.5
ENSG00000177548	RABEP2	protein_coding	-0.879486	0.000376674	87.5
ENSG00000161960	EIF4A1	protein_coding	-0.879317	0.000893498	87.5
ENSG00000105835	NAMPT	protein_coding	-0.878651	0.00435904	75
ENSG00000221968	FADS3	protein_coding	-0.877809	0.000498504	100
ENSG00000140859	KIFC3	protein_coding	-0.877753	0.015568	87.5
ENSG00000197405	C5AR1	protein_coding	-0.877662	0.00102276	100
ENSG00000169635	HIC2	protein_coding	-0.877266	0.000132662	87.5
ENSG00000233016	SNHG7	antisense	-0.876612	0.000249947	87.5
ENSG00000186010	NDUFA13	protein_coding	-0.876555	0.000937111	87.5
ENSG00000276672	RP11-142E9.1	sense_intronic	-0.876425	8.13072e-05	87.5
ENSG00000273559	CWC25	protein_coding	-0.876237	1.62316e-05	87.5
ENSG00000073169	SELO	protein_coding	-0.876068	0.00016085	87.5
ENSG00000167566	NCKAP5L	protein_coding	-0.875399	0.00113526	75
ENSG00000113811	SELK	protein_coding	-0.875302	0.000662174	75
ENSG00000153234	NR4A2	protein_coding	-0.874975	0.00411682	87.5
ENSG00000262180	OCLM	protein_coding	-0.874345	0.000175067	75
ENSG00000103168	TAF1C	protein_coding	-0.87398	0.00052201	87.5
ENSG00000105325	FZR1	protein_coding	-0.873096	0.000278572	75
ENSG00000272578	AP000347.2	transcribed_unprocessed_pseudogene	-0.872745	0.00145609	75
ENSG00000279908	RP11-325I22.3	TEC	-0.871329	0.00157162	87.5
ENSG00000011478	QPCTL	protein_coding	-0.871159	0.000177885	87.5
ENSG00000197114	ZGPAT	protein_coding	-0.870336	0.000783437	62.5
ENSG00000103569	AQP9	protein_coding	-0.869268	0.0102085	62.5
ENSG00000160999	SH2B2	protein_coding	-0.86867	0.00481253	87.5
ENSG00000100401	RANGAP1	protein_coding	-0.868003	0.000147036	100
ENSG00000196696	PDXDC2P	processed_transcript	-0.866151	0.000489763	87.5
ENSG00000134780	DAGLA	protein_coding	-0.865626	0.0124666	75
ENSG00000132434	LANCL2	protein_coding	-0.86479	0.000135593	87.5
ENSG00000101199	ARFGAP1	protein_coding	-0.864123	0.00028039	87.5
ENSG00000185024	BRF1	protein_coding	-0.862467	0.000702774	100
ENSG00000116809	ZBTB17	protein_coding	-0.862028	6.94786e-05	87.5
ENSG00000198369	SPRED2	protein_coding	-0.861705	0.000233323	75
ENSG00000076928	ARHGEF1	protein_coding	-0.85986	0.000632668	75
ENSG00000205323	SARNP	protein_coding	-0.859089	6.23159e-05	75
ENSG00000123136	DDX39A	protein_coding	-0.858135	1.87e-05	87.5
ENSG00000130164	LDLR	protein_coding	-0.857648	0.00102276	62.5
ENSG00000105085	MED26	protein_coding	-0.85708	2.76406e-05	87.5
ENSG00000146834	MEPCE	protein_coding	-0.856495	0.000346483	87.5
ENSG00000214176	PLEKHM1P1	transcribed_unprocessed_pseudogene	-0.855654	0.000303578	100
ENSG00000172893	DHCR7	protein_coding	-0.854936	0.000351726	87.5
ENSG00000186480	INSIG1	protein_coding	-0.851664	0.000831811	62.5
ENSG00000167543	TP53I13	protein_coding	-0.851236	0.000676838	75
ENSG00000273729	RP11-7F17.8	antisense	-0.850327	0.00238487	75
ENSG00000132334	PTPRE	protein_coding	-0.850043	6.78556e-05	87.5
ENSG00000116260	QSOX1	protein_coding	-0.850008	0.00018873	100
ENSG00000149646	CNBD2	protein_coding	-0.849738	0.00031728	87.5
ENSG00000131408	NR1H2	protein_coding	-0.849676	0.000101737	87.5
ENSG00000107263	RAPGEF1	protein_coding	-0.848699	5.38183e-05	87.5
ENSG00000188747	NOXA1	protein_coding	-0.847252	0.00407841	75
ENSG00000177666	PNPLA2	protein_coding	-0.844495	0.00057556	87.5
ENSG00000185019	UBOX5	protein_coding	-0.843438	4.5632e-05	87.5
ENSG00000133250	ZNF414	protein_coding	-0.842239	0.00186487	87.5
ENSG00000176248	ANAPC2	protein_coding	-0.842027	0.000292184	87.5
ENSG00000254505	CHMP4A	protein_coding	-0.840483	0.000253405	75
ENSG00000101082	SLA2	protein_coding	-0.839676	0.000106555	87.5
ENSG00000143067	ZNF697	protein_coding	-0.839532	0.00185491	87.5
ENSG00000105248	CCDC94	protein_coding	-0.839418	9.09284e-05	87.5
ENSG00000132906	CASP9	protein_coding	-0.839063	6.17871e-05	87.5
ENSG00000122547	EEPD1	protein_coding	-0.838933	0.000756389	62.5
ENSG00000052749	RRP12	protein_coding	-0.838609	0.00138492	87.5
ENSG00000242125	SNHG3	sense_intronic	-0.838015	0.000418281	87.5
ENSG00000250251	PKD1P6	transcribed_unprocessed_pseudogene	-0.837165	0.00252905	62.5
ENSG00000168003	SLC3A2	protein_coding	-0.836959	7.61344e-05	87.5
ENSG00000279789	CTD-2574D22.3	TEC	-0.836922	0.00420793	87.5
ENSG00000172345	STARD5	protein_coding	-0.836679	0.000476403	87.5
ENSG00000156860	FBRS	protein_coding	-0.835093	0.000761821	75
ENSG00000076984	MAP2K7	protein_coding	-0.834526	0.00041113	87.5
ENSG00000100906	NFKBIA	protein_coding	-0.834504	0.00140012	75
ENSG00000146830	GIGYF1	protein_coding	-0.833972	0.000676548	87.5
ENSG00000100600	LGMN	protein_coding	-0.833707	0.000456213	87.5
ENSG00000275056	RP11-127I20.8	sense_intronic	-0.833375	0.000159584	87.5
ENSG00000197355	UAP1L1	protein_coding	-0.833236	0.00347585	87.5
ENSG00000136159	NUDT15	protein_coding	-0.833067	0.000337149	87.5
ENSG00000173442	EHBP1L1	protein_coding	-0.832606	0.00100477	87.5
ENSG00000089280	FUS	protein_coding	-0.832545	0.000306577	87.5
ENSG00000181135	ZNF707	protein_coding	-0.832451	0.000264112	87.5
ENSG00000130775	THEMIS2	protein_coding	-0.831976	0.000151589	100
ENSG00000272084	RP5-1126H10.2	3prime_overlapping_ncRNA	-0.830457	0.000948149	100
ENSG00000116871	MAP7D1	protein_coding	-0.829764	0.000321239	87.5
ENSG00000279649	RP11-96D1.8	TEC	-0.829726	0.00277306	87.5
ENSG00000101194	SLC17A9	protein_coding	-0.829381	0.00276437	75
ENSG00000127663	KDM4B	protein_coding	-0.828892	0.000857133	75
ENSG00000165802	NSMF	protein_coding	-0.828235	0.000692555	87.5
ENSG00000138767	CNOT6L	protein_coding	-0.82796	0.00530002	75
ENSG00000151651	ADAM8	protein_coding	-0.827001	0.000470969	75
ENSG00000132386	SERPINF1	protein_coding	-0.825867	0.00403687	100
ENSG00000197136	PCNX3	protein_coding	-0.825772	0.00208126	75
ENSG00000161618	ALDH16A1	protein_coding	-0.823219	0.00178167	75
ENSG00000170779	CDCA4	protein_coding	-0.823189	0.000121428	87.5
ENSG00000165661	QSOX2	protein_coding	-0.822545	0.000130091	100
ENSG00000067064	IDI1	protein_coding	-0.822225	0.0011291	75
ENSG00000125844	RRBP1	protein_coding	-0.822157	0.000140177	100
ENSG00000099958	DERL3	protein_coding	-0.821856	0.0019439	75
ENSG00000257242	LINC01619	processed_transcript	-0.821047	0.00866211	75
ENSG00000059728	MXD1	protein_coding	-0.819038	0.00201302	75
ENSG00000132361	CLUH	protein_coding	-0.818255	0.00112017	75
ENSG00000185236	RAB11B	protein_coding	-0.817665	0.00244853	62.5
ENSG00000179604	CDC42EP4	protein_coding	-0.817195	0.00243715	62.5
ENSG00000148335	NTMT1	protein_coding	-0.816568	0.00011336	87.5
ENSG00000180902	D2HGDH	protein_coding	-0.816419	0.00671313	62.5
ENSG00000013441	CLK1	protein_coding	-0.816142	0.000175368	87.5
ENSG00000130787	HIP1R	protein_coding	-0.815741	0.000446354	87.5
ENSG00000162650	ATXN7L2	protein_coding	-0.815292	6.11905e-05	87.5
ENSG00000159958	TNFRSF13C	protein_coding	-0.815063	0.0086651	87.5
ENSG00000196150	ZNF250	protein_coding	-0.81499	0.000130879	87.5
ENSG00000160072	ATAD3B	protein_coding	-0.814377	0.000404036	87.5
ENSG00000104671	DCTN6	protein_coding	-0.814098	0.000213744	87.5
ENSG00000160325	CACFD1	protein_coding	-0.813409	0.000426817	87.5
ENSG00000105127	AKAP8	protein_coding	-0.812983	1.77341e-05	87.5
ENSG00000149591	TAGLN	protein_coding	-0.81245	0.0167024	75
ENSG00000076382	SPAG5	protein_coding	-0.812444	0.000455188	87.5
ENSG00000189350	FAM179A	protein_coding	-0.812025	0.00111313	100
ENSG00000105402	NAPA	protein_coding	-0.810652	0.000212178	100
ENSG00000185163	DDX51	protein_coding	-0.810442	0.000120755	87.5
ENSG00000217527	RPS16P5	transcribed_processed_pseudogene	-0.810226	0.00127088	75
ENSG00000100056	DGCR14	protein_coding	-0.809875	4.25461e-05	87.5
ENSG00000254363	CTB-131B5.5	processed_transcript	-0.809712	0.000642758	62.5
ENSG00000226091	LINC00937	lincRNA	-0.809629	0.0160366	75
ENSG00000183508	FAM46C	protein_coding	-0.808848	0.0057134	75
ENSG00000166289	PLEKHF1	protein_coding	-0.80762	0.00135133	87.5
ENSG00000127586	CHTF18	protein_coding	-0.80751	0.00216123	62.5
ENSG00000251194	RP1-68D18.2	sense_intronic	-0.806773	0.00281217	87.5
ENSG00000005486	RHBDD2	protein_coding	-0.806637	0.000279157	87.5
ENSG00000152056	AP1S3	protein_coding	-0.806616	0.00140913	100
ENSG00000070540	WIPI1	protein_coding	-0.806567	0.00011493	87.5
ENSG00000161011	SQSTM1	protein_coding	-0.806358	0.00017029	87.5
ENSG00000120705	ETF1	protein_coding	-0.80558	0.000536244	75
ENSG00000143751	SDE2	protein_coding	-0.805073	0.000147105	87.5
ENSG00000108175	ZMIZ1	protein_coding	-0.804602	0.00291935	75
ENSG00000164056	SPRY1	protein_coding	-0.803787	0.00590114	75
ENSG00000028137	TNFRSF1B	protein_coding	-0.803261	0.00040459	87.5
ENSG00000177706	FAM20C	protein_coding	-0.800668	0.0148202	75
ENSG00000260404	RP11-384K6.6	transcribed_unprocessed_pseudogene	-0.800293	0.000567052	100
ENSG00000167522	ANKRD11	protein_coding	-0.799553	0.000560526	100
ENSG00000141577	CEP131	protein_coding	-0.799252	0.0024577	62.5
ENSG00000162924	REL	protein_coding	-0.798969	0.000573127	87.5
ENSG00000112033	PPARD	protein_coding	-0.798968	0.000214798	100
ENSG00000185262	UBALD2	protein_coding	-0.798868	0.000515613	87.5
ENSG00000116786	PLEKHM2	protein_coding	-0.797484	0.000170724	87.5
ENSG00000049089	COL9A2	protein_coding	-0.795778	0.00318311	62.5
ENSG00000141867	BRD4	protein_coding	-0.79555	0.00175872	87.5
ENSG00000131446	MGAT1	protein_coding	-0.795227	0.000231595	87.5
ENSG00000129535	NRL	protein_coding	-0.794996	0.000426671	87.5
ENSG00000104731	KLHDC4	protein_coding	-0.794686	0.000465226	100
ENSG00000060491	OGFR	protein_coding	-0.794386	0.00129806	75
ENSG00000132661	NXT1	protein_coding	-0.793535	0.000731657	87.5
ENSG00000204301	NOTCH4	protein_coding	-0.793234	0.00304966	62.5
ENSG00000132823	OSER1	protein_coding	-0.791596	0.000603091	87.5
ENSG00000165714	BORCS5	protein_coding	-0.790984	0.000829934	100
ENSG00000126368	NR1D1	protein_coding	-0.790897	0.00173133	87.5
ENSG00000081913	PHLPP1	protein_coding	-0.790353	0.000265615	87.5
ENSG00000280067	CTD-2600H12.2	TEC	-0.789879	0.00656969	87.5
ENSG00000227500	SCAMP4	protein_coding	-0.789088	0.00356593	75
ENSG00000184922	FMNL1	protein_coding	-0.789012	0.00109496	75
ENSG00000154710	RABGEF1	protein_coding	-0.788427	0.000489755	87.5
ENSG00000197555	SIPA1L1	protein_coding	-0.788347	0.00118868	100
ENSG00000135114	OASL	protein_coding	-0.787385	0.00830461	100
ENSG00000106003	LFNG	protein_coding	-0.786766	0.00634227	75
ENSG00000204584	RP11-304F15.3	antisense	-0.785194	0.0081123	75
ENSG00000142634	EFHD2	protein_coding	-0.783814	0.00055972	62.5
ENSG00000138463	DIRC2	protein_coding	-0.783052	0.00161773	87.5
ENSG00000280069	CTD-2349P21.3	TEC	-0.782975	0.00307362	87.5
ENSG00000174791	RIN1	protein_coding	-0.782623	0.00544738	62.5
ENSG00000162889	MAPKAPK2	protein_coding	-0.781241	9.07089e-05	87.5
ENSG00000072134	EPN2	protein_coding	-0.780509	0.000302206	100
ENSG00000158545	ZC3H18	protein_coding	-0.779856	0.000350753	87.5
ENSG00000188807	TMEM201	protein_coding	-0.779314	0.00308682	75
ENSG00000117143	UAP1	protein_coding	-0.778784	0.00281909	75
ENSG00000266777	SH3GL1P1	transcribed_processed_pseudogene	-0.778156	0.00903916	75
ENSG00000112511	PHF1	protein_coding	-0.778104	0.000123162	87.5
ENSG00000183655	KLHL25	protein_coding	-0.777832	0.000891533	87.5
ENSG00000173875	ZNF791	protein_coding	-0.777454	0.000525396	87.5
ENSG00000153922	CHD1	protein_coding	-0.775544	0.00289897	75
ENSG00000008405	CRY1	protein_coding	-0.774183	0.000261794	87.5
ENSG00000075399	VPS9D1	protein_coding	-0.773769	0.00197158	87.5
ENSG00000105245	NUMBL	protein_coding	-0.772797	0.00294981	87.5
ENSG00000214783	POLR2J4	processed_transcript	-0.772126	0.000646619	62.5
ENSG00000005238	FAM214B	protein_coding	-0.771594	0.00129211	100
ENSG00000104859	CLASRP	protein_coding	-0.770945	0.000471445	100
ENSG00000105993	DNAJB6	protein_coding	-0.770421	7.37937e-05	87.5
ENSG00000270120	RP11-327F22.6	sense_intronic	-0.768455	0.00347583	87.5
ENSG00000115687	PASK	protein_coding	-0.767973	0.00167873	87.5
ENSG00000181222	POLR2A	protein_coding	-0.767475	0.000419507	75
ENSG00000011028	MRC2	protein_coding	-0.766893	0.00626582	62.5
ENSG00000099889	ARVCF	protein_coding	-0.766689	0.0124423	75
ENSG00000160226	C21orf2	protein_coding	-0.766214	0.00298273	87.5
ENSG00000205534	SMG1P2	unprocessed_pseudogene	-0.765809	0.00102516	75
ENSG00000162413	KLHL21	protein_coding	-0.765176	0.000319758	87.5
ENSG00000198363	ASPH	protein_coding	-0.764937	0.00700326	62.5
ENSG00000092820	EZR	protein_coding	-0.76485	0.00117687	87.5
ENSG00000197121	PGAP1	protein_coding	-0.764673	0.0136677	87.5
ENSG00000120709	FAM53C	protein_coding	-0.764193	0.000812553	75
ENSG00000197774	EME2	protein_coding	-0.763601	0.00404543	75
ENSG00000213722	DDAH2	protein_coding	-0.763215	0.000637649	87.5
ENSG00000111424	VDR	protein_coding	-0.763176	0.0018776	87.5
ENSG00000162231	NXF1	protein_coding	-0.763065	0.000435193	87.5
ENSG00000117036	ETV3	protein_coding	-0.761361	0.001832	75
ENSG00000073350	LLGL2	protein_coding	-0.761105	0.00342966	75
ENSG00000127452	FBXL12	protein_coding	-0.760582	0.000125205	87.5
ENSG00000115919	KYNU	protein_coding	-0.760466	0.00576372	87.5
ENSG00000182173	TSEN54	protein_coding	-0.759908	0.000153366	87.5
ENSG00000153815	CMIP	protein_coding	-0.759826	0.00562343	62.5
ENSG00000132002	DNAJB1	protein_coding	-0.759523	0.0130576	75
ENSG00000023191	RNH1	protein_coding	-0.759267	0.00104937	75
ENSG00000111788	RP11-22B23.1	unprocessed_pseudogene	-0.758919	0.0129085	75
ENSG00000186166	CCDC84	protein_coding	-0.758409	0.000165973	100
ENSG00000181523	SGSH	protein_coding	-0.75833	0.00207464	87.5
ENSG00000241839	PLEKHO2	protein_coding	-0.758271	0.00122632	75
ENSG00000076924	XAB2	protein_coding	-0.756963	0.000192069	87.5
ENSG00000123933	MXD4	protein_coding	-0.756875	0.000622774	87.5
ENSG00000170260	ZNF212	protein_coding	-0.756135	0.000378855	87.5
ENSG00000070047	PHRF1	protein_coding	-0.756009	0.0014133	87.5
ENSG00000160908	ZNF394	protein_coding	-0.755837	5.00907e-05	87.5
ENSG00000100918	REC8	protein_coding	-0.755778	0.00900348	62.5
ENSG00000156502	SUPV3L1	protein_coding	-0.755444	0.000197497	87.5
ENSG00000185122	HSF1	protein_coding	-0.754804	0.00138649	62.5
ENSG00000123360	PDE1B	protein_coding	-0.754229	0.00152731	87.5
ENSG00000143622	RIT1	protein_coding	-0.752941	0.00143415	75
ENSG00000237499	RP11-356I2.4	antisense	-0.751833	0.000714002	87.5
ENSG00000071626	DAZAP1	protein_coding	-0.751567	0.000635782	100
ENSG00000213445	SIPA1	protein_coding	-0.750454	0.00105192	75
ENSG00000257122	RRN3P3	transcribed_unprocessed_pseudogene	-0.750407	0.000486488	100
ENSG00000184967	NOC4L	protein_coding	-0.749523	0.00383246	75
ENSG00000103056	SMPD3	protein_coding	-0.749028	0.00442833	75
ENSG00000167962	ZNF598	protein_coding	-0.749018	0.000888718	75
ENSG00000090674	MCOLN1	protein_coding	-0.748758	0.00176666	87.5
ENSG00000197818	SLC9A8	protein_coding	-0.747753	0.000312218	100
ENSG00000160293	VAV2	protein_coding	-0.746961	0.00171341	100
ENSG00000163806	SPDYA	protein_coding	-0.746712	0.0149387	75
ENSG00000198746	GPATCH3	protein_coding	-0.745003	9.17362e-05	87.5
ENSG00000248333	CDK11B	protein_coding	-0.74454	0.000142028	100
ENSG00000198792	TMEM184B	protein_coding	-0.743377	0.00125145	87.5
ENSG00000101544	ADNP2	protein_coding	-0.742707	0.000643113	87.5
ENSG00000196642	RABL6	protein_coding	-0.741782	0.0026122	75
ENSG00000148400	NOTCH1	protein_coding	-0.73943	0.0125333	62.5
ENSG00000253558	CTD-2179L22.1	transcribed_processed_pseudogene	-0.739046	0.00741209	62.5
ENSG00000013725	CD6	protein_coding	-0.738912	0.00124235	87.5
ENSG00000108405	P2RX1	protein_coding	-0.738264	0.0100352	100
ENSG00000150977	RILPL2	protein_coding	-0.735825	0.00059758	100
ENSG00000100241	SBF1	protein_coding	-0.735465	0.0029839	62.5
ENSG00000204172	AGAP9	protein_coding	-0.735456	0.0030376	87.5
ENSG00000068976	PYGM	protein_coding	-0.735252	0.0104156	75
ENSG00000131584	ACAP3	protein_coding	-0.734821	0.00761639	62.5
ENSG00000005007	UPF1	protein_coding	-0.734464	0.000837817	87.5
ENSG00000279416	RP11-849I19.2	TEC	-0.734431	0.00470974	75
ENSG00000142409	ZNF787	protein_coding	-0.734046	0.000797383	87.5
ENSG00000136877	FPGS	protein_coding	-0.733653	0.000395861	87.5
ENSG00000165943	MOAP1	protein_coding	-0.732381	0.000857352	75
ENSG00000125912	NCLN	protein_coding	-0.731251	0.00217228	75
ENSG00000161638	ITGA5	protein_coding	-0.730509	0.00140506	75
ENSG00000150457	LATS2	protein_coding	-0.730175	0.000362176	87.5
ENSG00000184588	PDE4B	protein_coding	-0.729472	0.0190311	87.5
ENSG00000215529	EFCAB8	protein_coding	-0.727756	0.00266673	87.5
ENSG00000119725	ZNF410	protein_coding	-0.727474	0.000530006	87.5
ENSG00000267534	S1PR2	protein_coding	-0.72716	0.00539128	87.5
ENSG00000008441	NFIX	protein_coding	-0.72707	0.0152966	62.5
ENSG00000214367	HAUS3	protein_coding	-0.726431	0.00278183	75
ENSG00000072274	TFRC	protein_coding	-0.725154	0.00249883	87.5
ENSG00000225092	RP11-405O10.2	sense_intronic	-0.72383	0.00346538	75
ENSG00000140406	MESDC1	protein_coding	-0.723326	0.00128935	75
ENSG00000107742	SPOCK2	protein_coding	-0.721963	0.000718801	87.5
ENSG00000087266	SH3BP2	protein_coding	-0.72193	0.00535037	100
ENSG00000176749	CDK5R1	protein_coding	-0.721909	0.00677069	87.5
ENSG00000189067	LITAF	protein_coding	-0.721723	0.0002122	87.5
ENSG00000237788	RP5-1041C10.3	processed_pseudogene	-0.721572	0.00398554	75
ENSG00000110801	PSMD9	protein_coding	-0.72135	0.000720195	87.5
ENSG00000100083	GGA1	protein_coding	-0.721101	0.00111685	87.5
ENSG00000077782	FGFR1	protein_coding	-0.72091	0.00357907	75
ENSG00000213923	CSNK1E	protein_coding	-0.718666	0.000253294	87.5
ENSG00000109736	MFSD10	protein_coding	-0.717457	0.00592525	62.5
ENSG00000125772	GPCPD1	protein_coding	-0.716969	0.00422917	87.5
ENSG00000105327	BBC3	protein_coding	-0.716932	0.00522181	87.5
ENSG00000166822	TMEM170A	protein_coding	-0.715266	0.000225073	75
ENSG00000274421	RP11-386J22.3	sense_intronic	-0.714384	0.00474416	75
ENSG00000160360	GPSM1	protein_coding	-0.71424	0.00681935	75
ENSG00000135124	P2RX4	protein_coding	-0.714013	0.000685567	100
ENSG00000235944	ZNF815P	transcribed_unprocessed_pseudogene	-0.713962	0.00209712	87.5
ENSG00000196083	IL1RAP	protein_coding	-0.712946	0.00624898	75
ENSG00000163945	UVSSA	protein_coding	-0.712767	0.00400462	75
ENSG00000185504	FAAP100	protein_coding	-0.712284	0.0067619	62.5
ENSG00000130810	PPAN	protein_coding	-0.710991	0.00353883	87.5
ENSG00000089639	GMIP	protein_coding	-0.710843	0.00378102	87.5
ENSG00000147439	BIN3	protein_coding	-0.710818	0.000542311	87.5
ENSG00000179988	PSTK	protein_coding	-0.710597	0.00106617	87.5
ENSG00000163877	SNIP1	protein_coding	-0.710557	0.000857201	87.5
ENSG00000234771	SLC25A25-AS1	antisense	-0.71045	0.00897288	75
ENSG00000090372	STRN4	protein_coding	-0.710183	0.00308048	100
ENSG00000104419	NDRG1	protein_coding	-0.710157	0.000988741	87.5
ENSG00000160949	TONSL	protein_coding	-0.709684	0.0119859	62.5
ENSG00000150990	DHX37	protein_coding	-0.709539	0.000521483	87.5
ENSG00000167716	WDR81	protein_coding	-0.709036	0.00327854	62.5
ENSG00000136699	SMPD4	protein_coding	-0.708758	0.000490412	87.5
ENSG00000100926	TM9SF1	protein_coding	-0.708594	0.00123004	75
ENSG00000179698	WDR97	protein_coding	-0.708424	0.0147455	62.5
ENSG00000188603	CLN3	protein_coding	-0.707981	0.00625996	75
ENSG00000154764	WNT7A	protein_coding	-0.706895	0.00653567	75
ENSG00000182087	TMEM259	protein_coding	-0.706762	0.00548918	75
ENSG00000034152	MAP2K3	protein_coding	-0.705234	0.00278752	87.5
ENSG00000232442	CTD-3184A7.4	antisense	-0.704765	0.00342352	75
ENSG00000255197	RP11-750H9.5	antisense	-0.704437	0.00460487	75
ENSG00000162148	PPP1R32	protein_coding	-0.704353	0.00491889	75
ENSG00000175467	SART1	protein_coding	-0.703921	0.00161783	87.5
ENSG00000148426	PROSER2	protein_coding	-0.703202	0.0190851	62.5
ENSG00000188522	FAM83G	protein_coding	-0.702178	0.00252196	87.5
ENSG00000186174	BCL9L	protein_coding	-0.701803	0.0121221	62.5
ENSG00000164082	GRM2	protein_coding	-0.701604	0.00871532	100
ENSG00000167671	UBXN6	protein_coding	-0.701383	0.00190017	75
ENSG00000023608	SNAPC1	protein_coding	-0.701329	0.003991	87.5
ENSG00000176155	CCDC57	protein_coding	-0.701294	0.00123767	100
ENSG00000145214	DGKQ	protein_coding	-0.700764	0.00681857	62.5
ENSG00000160299	PCNT	protein_coding	-0.700339	0.000325033	87.5
ENSG00000241258	CRCP	protein_coding	-0.700206	0.000181647	87.5
ENSG00000260114	CTD-2574D22.4	sense_intronic	-0.700086	0.00857004	62.5
ENSG00000129657	SEC14L1	protein_coding	-0.699305	0.00110757	87.5
ENSG00000105699	LSR	protein_coding	-0.698913	0.00716896	75
ENSG00000076003	MCM6	protein_coding	-0.69875	0.00267354	75
ENSG00000198026	ZNF335	protein_coding	-0.698654	0.000443819	87.5
ENSG00000161091	MFSD12	protein_coding	-0.698607	0.00649416	87.5
ENSG00000132359	RAP1GAP2	protein_coding	-0.698545	0.00167873	87.5
ENSG00000177697	CD151	protein_coding	-0.698433	0.0128687	87.5
ENSG00000178381	ZFAND2A	protein_coding	-0.698006	0.000551087	87.5
ENSG00000189319	FAM53B	protein_coding	-0.697945	0.000267542	75
ENSG00000106635	BCL7B	protein_coding	-0.697329	0.000607658	87.5
ENSG00000162636	FAM102B	protein_coding	-0.697155	0.00516192	75
ENSG00000086062	B4GALT1	protein_coding	-0.696385	0.000623714	87.5
ENSG00000167861	HID1	protein_coding	-0.696374	0.00510657	100
ENSG00000111011	RSRC2	protein_coding	-0.695836	0.00129536	87.5
ENSG00000121671	CRY2	protein_coding	-0.695511	0.000213685	87.5
ENSG00000129932	DOHH	protein_coding	-0.69521	0.00358255	62.5
ENSG00000275210	AC008984.2	processed_transcript	-0.693733	0.00790251	87.5
ENSG00000176058	TPRN	protein_coding	-0.692229	0.00513294	75
ENSG00000169499	PLEKHA2	protein_coding	-0.692066	0.000969015	100
ENSG00000106665	CLIP2	protein_coding	-0.691947	0.0128279	75
ENSG00000230551	CTB-89H12.4	processed_transcript	-0.691719	0.00143248	100
ENSG00000204054	LINC00963	processed_transcript	-0.69162	0.0042108	100
ENSG00000128272	ATF4	protein_coding	-0.691368	0.00178668	87.5
ENSG00000170677	SOCS6	protein_coding	-0.691231	0.00961107	62.5
ENSG00000130734	ATG4D	protein_coding	-0.690394	0.00115919	75
ENSG00000170379	TCAF2	protein_coding	-0.689858	0.00293756	87.5
ENSG00000139714	MORN3	protein_coding	-0.688816	0.00772704	87.5
ENSG00000135924	DNAJB2	protein_coding	-0.687699	0.00146372	87.5
ENSG00000167615	LENG8	protein_coding	-0.686827	0.0117031	100
ENSG00000196576	PLXNB2	protein_coding	-0.685586	0.0177751	75
ENSG00000100100	PIK3IP1	protein_coding	-0.685318	0.0024302	87.5
ENSG00000132205	EMILIN2	protein_coding	-0.685186	0.00229227	100
ENSG00000160991	ORAI2	protein_coding	-0.684936	0.00205163	100
ENSG00000122862	SRGN	protein_coding	-0.684621	0.00959688	75
ENSG00000169629	RGPD8	protein_coding	-0.684307	0.00960876	75
ENSG00000110047	EHD1	protein_coding	-0.683472	0.00123636	87.5
ENSG00000136856	SLC2A8	protein_coding	-0.683188	0.00323581	62.5
ENSG00000167747	C19orf48	protein_coding	-0.683014	0.000965327	87.5
ENSG00000099331	MYO9B	protein_coding	-0.682689	0.00141532	87.5
ENSG00000204599	TRIM39	protein_coding	-0.681939	0.000872292	87.5
ENSG00000185043	CIB1	protein_coding	-0.681365	0.00122818	87.5
ENSG00000215440	NPEPL1	protein_coding	-0.680618	0.0108262	75
ENSG00000090020	SLC9A1	protein_coding	-0.680076	0.0140419	75
ENSG00000135604	STX11	protein_coding	-0.680034	0.00290095	100
ENSG00000233560	KRT8P39	processed_pseudogene	-0.680008	0.00473586	100
ENSG00000225190	PLEKHM1	protein_coding	-0.679449	0.00153869	87.5
ENSG00000161547	SRSF2	protein_coding	-0.679056	0.00318119	100
ENSG00000273117	AC144652.1	lincRNA	-0.678944	0.00698467	75
ENSG00000162714	ZNF496	protein_coding	-0.678871	0.000849941	87.5
ENSG00000232545	KB-318B8.7	sense_intronic	-0.67817	0.00398036	87.5
ENSG00000236255	AC009404.2	lincRNA	-0.677843	0.00286828	62.5
ENSG00000138621	PPCDC	protein_coding	-0.677811	0.00196533	75
ENSG00000167487	KLHL26	protein_coding	-0.677077	0.00336929	87.5
ENSG00000170852	KBTBD2	protein_coding	-0.676967	0.00301155	75
ENSG00000167182	SP2	protein_coding	-0.676038	0.00633213	87.5
ENSG00000123064	DDX54	protein_coding	-0.67544	0.00103654	75
ENSG00000151117	TMEM86A	protein_coding	-0.675025	0.00186818	75
ENSG00000112096	SOD2	protein_coding	-0.675002	0.0053472	100
ENSG00000117479	SLC19A2	protein_coding	-0.674728	0.00327713	75
ENSG00000095066	HOOK2	protein_coding	-0.674523	0.00579947	75
ENSG00000131981	LGALS3	protein_coding	-0.674502	0.0055806	75
ENSG00000168389	MFSD2A	protein_coding	-0.673461	0.00550661	87.5
ENSG00000145780	FEM1C	protein_coding	-0.672108	0.00881763	75
ENSG00000165684	SNAPC4	protein_coding	-0.670498	0.00805779	62.5
ENSG00000251022	THAP9-AS1	antisense	-0.670462	0.00272859	100
ENSG00000135503	ACVR1B	protein_coding	-0.670223	0.00110905	87.5
ENSG00000131196	NFATC1	protein_coding	-0.67014	0.00350863	87.5
ENSG00000160193	WDR4	protein_coding	-0.669881	0.0032718	100
ENSG00000277476	RP11-147L13.13	lincRNA	-0.669781	0.00132085	87.5
ENSG00000180479	ZNF571	protein_coding	-0.669534	0.01468	75
ENSG00000196684	HSH2D	protein_coding	-0.669459	0.00130098	100
ENSG00000120063	GNA13	protein_coding	-0.669353	0.0062994	75
ENSG00000261526	CTB-31O20.2	lincRNA	-0.669166	0.0058447	62.5
ENSG00000148516	ZEB1	protein_coding	-0.668718	0.0114302	75
ENSG00000175066	GK5	protein_coding	-0.668275	0.000413832	100
ENSG00000153391	INO80C	protein_coding	-0.667906	0.000936121	87.5
ENSG00000204514	ZNF814	protein_coding	-0.667769	0.00248509	75
ENSG00000173762	CD7	protein_coding	-0.667285	0.0101993	62.5
ENSG00000101247	NDUFAF5	protein_coding	-0.66693	0.000941317	87.5
ENSG00000126522	ASL	protein_coding	-0.665529	0.0033689	62.5
ENSG00000248971	KRT8P46	processed_pseudogene	-0.664995	0.00218243	87.5
ENSG00000197329	PELI1	protein_coding	-0.664084	0.00538228	87.5
ENSG00000161526	SAP30BP	protein_coding	-0.664063	0.000305716	87.5
ENSG00000006634	DBF4	protein_coding	-0.663909	0.00888137	75
ENSG00000140983	RHOT2	protein_coding	-0.662864	0.00402614	87.5
ENSG00000101782	RIOK3	protein_coding	-0.661669	0.0013282	87.5
ENSG00000040487	PQLC2	protein_coding	-0.660709	0.00325431	100
ENSG00000117984	CTSD	protein_coding	-0.660336	0.0109283	87.5
ENSG00000161036	LRWD1	protein_coding	-0.659919	0.00593731	75
ENSG00000232956	SNHG15	lincRNA	-0.659739	0.00421787	87.5
ENSG00000232587	EEF1A1P3	processed_pseudogene	-0.65949	0.00715494	75
ENSG00000145675	PIK3R1	protein_coding	-0.659058	0.00877956	75
ENSG00000108963	DPH1	protein_coding	-0.658769	0.00194304	87.5
ENSG00000254676	RP11-727A23.4	sense_overlapping	-0.657682	0.0138519	75
ENSG00000168763	CNNM3	protein_coding	-0.657541	0.00138286	87.5
ENSG00000196365	LONP1	protein_coding	-0.657295	0.0022359	87.5
ENSG00000253982	CTD-2336O2.1	antisense	-0.656975	0.00523437	75
ENSG00000198113	TOR4A	protein_coding	-0.65613	0.0167517	75
ENSG00000097007	ABL1	protein_coding	-0.655939	0.000460548	87.5
ENSG00000167996	FTH1	protein_coding	-0.653057	0.00349193	87.5
ENSG00000279765	RP11-437B10.1	protein_coding	-0.652742	0.0108724	87.5
ENSG00000198853	RUSC2	protein_coding	-0.652314	0.0174429	62.5
ENSG00000163961	RNF168	protein_coding	-0.651911	0.00250428	87.5
ENSG00000153066	TXNDC11	protein_coding	-0.65185	0.00089692	87.5
ENSG00000231113	RP3-475N16.1	antisense	-0.651156	0.00457991	62.5
ENSG00000159733	ZFYVE28	protein_coding	-0.650746	0.00374574	87.5
ENSG00000134285	FKBP11	protein_coding	-0.649832	0.0059314	75
ENSG00000115526	CHST10	protein_coding	-0.649511	0.00131363	87.5
ENSG00000186635	ARAP1	protein_coding	-0.649303	0.0119385	62.5
ENSG00000139620	KANSL2	protein_coding	-0.649273	0.00111634	87.5
ENSG00000269044	CTC-429P9.3	sense_intronic	-0.648779	0.00729047	87.5
ENSG00000111252	SH2B3	protein_coding	-0.648669	0.00180014	87.5
ENSG00000006534	ALDH3B1	protein_coding	-0.648623	0.00731423	62.5
ENSG00000175182	FAM131A	protein_coding	-0.648524	0.003322	87.5
ENSG00000185947	ZNF267	protein_coding	-0.648164	0.0100374	62.5
ENSG00000101654	RNMT	protein_coding	-0.647939	0.00533428	75
ENSG00000204590	GNL1	protein_coding	-0.647806	0.00124701	100
ENSG00000250539	KRT8P33	processed_pseudogene	-0.647019	0.00341825	87.5
ENSG00000105556	MIER2	protein_coding	-0.646823	0.00918727	75
ENSG00000144711	IQSEC1	protein_coding	-0.646458	0.00681291	75
ENSG00000092295	TGM1	protein_coding	-0.646208	0.00948139	62.5
ENSG00000160972	PPP1R16A	protein_coding	-0.646195	0.0128308	62.5
ENSG00000134758	RNF138	protein_coding	-0.645514	0.0175495	75
ENSG00000178409	BEND3	protein_coding	-0.645126	0.00260453	87.5
ENSG00000260231	JHDM1D-AS1	antisense	-0.644859	0.0122806	87.5
ENSG00000135596	MICAL1	protein_coding	-0.644617	0.0043544	87.5
ENSG00000134815	DHX34	protein_coding	-0.644343	0.00524509	87.5
ENSG00000156232	WHAMM	protein_coding	-0.643847	0.00108639	87.5
ENSG00000215788	TNFRSF25	protein_coding	-0.643376	0.00364036	87.5
ENSG00000105519	CAPS	protein_coding	-0.642207	0.00682467	75
ENSG00000171703	TCEA2	protein_coding	-0.641994	0.00540776	75
ENSG00000099917	MED15	protein_coding	-0.64199	0.00643191	87.5
ENSG00000167106	FAM102A	protein_coding	-0.641577	0.00530531	87.5
ENSG00000178199	ZC3H12D	protein_coding	-0.640936	0.00989321	75
ENSG00000158480	SPATA2	protein_coding	-0.640671	0.00202453	87.5
ENSG00000153094	BCL2L11	protein_coding	-0.639572	0.0048701	87.5
ENSG00000168826	ZBTB49	protein_coding	-0.639223	0.00138976	87.5
ENSG00000282164	PEG13	sense_intronic	-0.639057	0.0104748	62.5
ENSG00000167670	CHAF1A	protein_coding	-0.638457	0.0013533	100
ENSG00000099875	MKNK2	protein_coding	-0.638305	0.00436412	75
ENSG00000214021	TTLL3	protein_coding	-0.638063	0.00729185	87.5
ENSG00000127526	SLC35E1	protein_coding	-0.637774	0.00115802	87.5
ENSG00000154370	TRIM11	protein_coding	-0.637392	0.00232967	75
ENSG00000259453	RP11-815J21.1	sense_intronic	-0.63728	0.00891515	75
ENSG00000150593	PDCD4	protein_coding	-0.637192	0.00767525	87.5
ENSG00000090621	PABPC4	protein_coding	-0.637163	0.00131507	87.5
ENSG00000167565	SERTAD3	protein_coding	-0.636975	0.0012495	87.5
ENSG00000206573	THUMPD3-AS1	antisense	-0.636814	0.0121336	75
ENSG00000168036	CTNNB1	protein_coding	-0.636555	0.00399307	87.5
ENSG00000131873	CHSY1	protein_coding	-0.636043	0.00443287	87.5
ENSG00000266709	RP11-214O1.2	lincRNA	-0.63587	0.00456064	87.5
ENSG00000133612	AGAP3	protein_coding	-0.635794	0.00435117	100
ENSG00000181027	FKRP	protein_coding	-0.635225	0.00364454	87.5
ENSG00000204386	NEU1	protein_coding	-0.635162	0.00693094	100
ENSG00000110651	CD81	protein_coding	-0.635156	0.00349202	62.5
ENSG00000225828	FAM229A	protein_coding	-0.635107	0.0037687	87.5
ENSG00000138166	DUSP5	protein_coding	-0.634117	0.00814838	62.5
ENSG00000129219	PLD2	protein_coding	-0.633806	0.00567266	100
ENSG00000205593	DENND6B	protein_coding	-0.633805	0.0111895	87.5
ENSG00000204256	BRD2	protein_coding	-0.63361	0.0050572	87.5
ENSG00000102606	ARHGEF7	protein_coding	-0.633586	0.00250421	87.5
ENSG00000145979	TBC1D7	protein_coding	-0.633529	0.00959937	75
ENSG00000273096	RP3-508I15.20	sense_intronic	-0.633424	0.0104539	87.5
ENSG00000151650	VENTX	protein_coding	-0.63341	0.0191987	75
ENSG00000134030	CTIF	protein_coding	-0.633165	0.012324	75
ENSG00000028310	BRD9	protein_coding	-0.63314	0.0013181	87.5
ENSG00000141002	TCF25	protein_coding	-0.633109	0.00573627	100
ENSG00000141543	EIF4A3	protein_coding	-0.632884	0.00553731	87.5
ENSG00000109118	PHF12	protein_coding	-0.632511	0.00104921	75
ENSG00000271335	RP11-324I22.4	antisense	-0.630373	0.0109548	75
ENSG00000144589	STK11IP	protein_coding	-0.629431	0.00301741	100
ENSG00000260997	RP4-647J21.1	sense_overlapping	-0.628951	0.0138319	62.5
ENSG00000172059	KLF11	protein_coding	-0.628928	0.00714579	87.5
ENSG00000204498	NFKBIL1	protein_coding	-0.628873	0.00606737	62.5
ENSG00000171045	TSNARE1	protein_coding	-0.627054	0.0082788	62.5
ENSG00000137449	CPEB2	protein_coding	-0.626469	0.0124015	62.5
ENSG00000198466	ZNF587	protein_coding	-0.625036	0.00157518	75
ENSG00000241939	RN7SL517P	misc_RNA	-0.624926	0.0183609	62.5
ENSG00000167394	ZNF668	protein_coding	-0.624747	0.00370458	87.5
ENSG00000204152	TIMM23B	protein_coding	-0.623719	0.000436662	87.5
ENSG00000273899	NOL12	protein_coding	-0.622876	0.00492874	75
ENSG00000136026	CKAP4	protein_coding	-0.62277	0.00993507	87.5
ENSG00000141985	SH3GL1	protein_coding	-0.622105	0.00441892	87.5
ENSG00000067365	METTL22	protein_coding	-0.621811	0.0026195	100
ENSG00000221866	PLXNA4	protein_coding	-0.621074	0.0185755	100
ENSG00000110697	PITPNM1	protein_coding	-0.620867	0.0118064	62.5
ENSG00000123143	PKN1	protein_coding	-0.620417	0.00602698	62.5
ENSG00000105669	COPE	protein_coding	-0.620038	0.00331383	62.5
ENSG00000279544	AL133243.4	TEC	-0.619697	0.00999807	87.5
ENSG00000167977	KCTD5	protein_coding	-0.61952	0.00271831	87.5
ENSG00000143772	ITPKB	protein_coding	-0.6195	0.00356457	87.5
ENSG00000254858	MPV17L2	protein_coding	-0.619386	0.00918662	62.5
ENSG00000128228	SDF2L1	protein_coding	-0.619303	0.00792045	75
ENSG00000070718	AP3M2	protein_coding	-0.618967	0.0164704	62.5
ENSG00000101413	RPRD1B	protein_coding	-0.618615	0.00178583	87.5
ENSG00000100031	GGT1	protein_coding	-0.618523	0.00934554	87.5
ENSG00000259330	INAFM2	antisense	-0.618181	0.0102584	75
ENSG00000149499	EML3	protein_coding	-0.618165	0.00445168	100
ENSG00000139514	SLC7A1	protein_coding	-0.617761	0.00489684	87.5
ENSG00000007944	MYLIP	protein_coding	-0.617724	0.0124204	87.5
ENSG00000089060	SLC8B1	protein_coding	-0.617526	0.00338046	100
ENSG00000123908	AGO2	protein_coding	-0.616986	0.00310236	87.5
ENSG00000166579	NDEL1	protein_coding	-0.616817	0.00349986	75
ENSG00000188542	DUSP28	protein_coding	-0.616681	0.00558658	87.5
ENSG00000189114	BLOC1S3	protein_coding	-0.616626	0.00436569	87.5
ENSG00000116514	RNF19B	protein_coding	-0.616515	0.00475954	87.5
ENSG00000243789	JMJD7	protein_coding	-0.616296	0.0081315	100
ENSG00000242294	STAG3L5P	transcribed_unprocessed_pseudogene	-0.616114	0.00653743	87.5
ENSG00000167207	NOD2	protein_coding	-0.61589	0.00894803	100
ENSG00000254995	STX16-NPEPL1	protein_coding	-0.615209	0.00697203	100
ENSG00000141524	TMC6	protein_coding	-0.615189	0.0161928	75
ENSG00000124228	DDX27	protein_coding	-0.615124	0.0013025	87.5
ENSG00000131480	AOC2	protein_coding	-0.614888	0.0120621	75
ENSG00000133265	HSPBP1	protein_coding	-0.614715	0.0046211	62.5
ENSG00000147454	SLC25A37	protein_coding	-0.614598	0.00830566	100
ENSG00000148719	DNAJB12	protein_coding	-0.614461	0.00117766	87.5
ENSG00000127824	TUBA4A	protein_coding	-0.614259	0.0105453	87.5
ENSG00000189306	RRP7A	protein_coding	-0.613293	0.00430473	87.5
ENSG00000167967	E4F1	protein_coding	-0.612671	0.00812379	62.5
ENSG00000168872	DDX19A	protein_coding	-0.612607	0.00129909	87.5
ENSG00000007402	CACNA2D2	protein_coding	-0.612289	0.0155741	62.5
ENSG00000279500	RP11-21K12.2	TEC	-0.612265	0.0119854	62.5
ENSG00000133808	MICALCL	protein_coding	-0.611604	0.00755467	75
ENSG00000168795	ZBTB5	protein_coding	-0.610596	0.00377996	87.5
ENSG00000145990	GFOD1	protein_coding	-0.610561	0.00229243	87.5
ENSG00000279356	RP11-429P3.8	TEC	-0.610491	0.0110497	75
ENSG00000135469	COQ10A	protein_coding	-0.610451	0.0158577	87.5
ENSG00000099804	CDC34	protein_coding	-0.610184	0.00726536	62.5
ENSG00000100147	CCDC134	protein_coding	-0.610033	0.00189522	87.5
ENSG00000110446	SLC15A3	protein_coding	-0.609936	0.00515482	87.5
ENSG00000169692	AGPAT2	protein_coding	-0.609889	0.0143921	75
ENSG00000101150	TPD52L2	protein_coding	-0.608352	0.00235252	87.5
ENSG00000176095	IP6K1	protein_coding	-0.608161	0.00195671	87.5
ENSG00000078808	SDF4	protein_coding	-0.606976	0.00453799	75
ENSG00000256304	CCDC150P1	processed_pseudogene	-0.606222	0.00964994	87.5
ENSG00000269858	EGLN2	protein_coding	-0.60612	0.00638055	87.5
ENSG00000105698	USF2	protein_coding	-0.606075	0.00259597	87.5
ENSG00000184281	TSSC4	protein_coding	-0.605985	0.00434544	62.5
ENSG00000142327	RNPEPL1	protein_coding	-0.605621	0.0118996	62.5
ENSG00000135723	FHOD1	protein_coding	-0.605134	0.0119553	100
ENSG00000220804	AC093642.5	transcribed_unprocessed_pseudogene	-0.604979	0.00764745	75
ENSG00000139946	PELI2	protein_coding	-0.604915	0.00893681	75
ENSG00000179119	SPTY2D1	protein_coding	-0.604654	0.0049452	87.5
ENSG00000178950	GAK	protein_coding	-0.603401	0.0112284	75
ENSG00000162236	STX5	protein_coding	-0.603397	0.00189932	100
ENSG00000217128	FNIP1	protein_coding	-0.602802	0.0123567	75
ENSG00000104142	VPS18	protein_coding	-0.602321	0.00162631	87.5
ENSG00000173818	ENDOV	protein_coding	-0.602199	0.00500425	62.5
ENSG00000185359	HGS	protein_coding	-0.601944	0.00474109	87.5
ENSG00000099999	RNF215	protein_coding	-0.60156	0.00409434	87.5
ENSG00000139505	MTMR6	protein_coding	-0.601508	0.0173055	75
ENSG00000100664	EIF5	protein_coding	-0.601258	0.00788605	87.5
ENSG00000026652	AGPAT4	protein_coding	-0.600548	0.00340077	87.5
ENSG00000011021	CLCN6	protein_coding	-0.599904	0.00595975	100
ENSG00000171793	CTPS1	protein_coding	-0.599708	0.00267625	87.5
ENSG00000236830	CBR3-AS1	processed_transcript	-0.599519	0.0173974	87.5
ENSG00000223704	LINC01422	lincRNA	-0.599321	0.0191852	75
ENSG00000266173	STRADA	protein_coding	-0.599244	0.00452983	75
ENSG00000015153	YAF2	protein_coding	-0.598719	0.00425684	87.5
ENSG00000071655	MBD3	protein_coding	-0.597249	0.0155371	75
ENSG00000160570	DEDD2	protein_coding	-0.597227	0.00417607	87.5
ENSG00000129933	MAU2	protein_coding	-0.596367	0.00309218	87.5
ENSG00000106346	USP42	protein_coding	-0.596126	0.00167141	87.5
ENSG00000182768	NGRN	protein_coding	-0.596054	0.0021384	100
ENSG00000131748	STARD3	protein_coding	-0.596038	0.00400302	87.5
ENSG00000150787	PTS	protein_coding	-0.595982	0.00520456	75
ENSG00000119673	ACOT2	protein_coding	-0.595549	0.00567449	87.5
ENSG00000136807	CDK9	protein_coding	-0.595242	0.00119973	87.5
ENSG00000118689	FOXO3	protein_coding	-0.594934	0.0026412	87.5
ENSG00000198925	ATG9A	protein_coding	-0.594813	0.00239157	87.5
ENSG00000026297	RNASET2	protein_coding	-0.594029	0.0100753	87.5
ENSG00000135821	GLUL	protein_coding	-0.593669	0.0128438	100
ENSG00000137266	SLC22A23	protein_coding	-0.592621	0.0113853	62.5
ENSG00000188677	PARVB	protein_coding	-0.592595	0.0125392	100
ENSG00000103966	EHD4	protein_coding	-0.591726	0.00994933	62.5
ENSG00000173653	RCE1	protein_coding	-0.59108	0.00156053	87.5
ENSG00000142002	DPP9	protein_coding	-0.590707	0.00757443	75
ENSG00000127507	ADGRE2	protein_coding	-0.590511	0.0156829	87.5
ENSG00000134686	PHC2	protein_coding	-0.590326	0.00340448	87.5
ENSG00000104969	SGTA	protein_coding	-0.589633	0.0058088	75
ENSG00000137309	HMGA1	protein_coding	-0.589532	0.00727309	75
ENSG00000183741	CBX6	protein_coding	-0.589282	0.00731186	62.5
ENSG00000162298	SYVN1	protein_coding	-0.589108	0.00690075	87.5
ENSG00000069849	ATP1B3	protein_coding	-0.588454	0.0145756	75
ENSG00000119138	KLF9	protein_coding	-0.586751	0.00730243	87.5
ENSG00000188042	ARL4C	protein_coding	-0.585511	0.00603951	87.5
ENSG00000100109	TFIP11	protein_coding	-0.585496	0.00133978	87.5
ENSG00000171132	PRKCE	protein_coding	-0.585048	0.00283979	100
ENSG00000251615	RP11-774O3.3	lincRNA	0.584522	0.00178414	87.5
ENSG00000170854	MINA	protein_coding	0.584878	0.000537776	87.5
ENSG00000088766	CRLS1	protein_coding	0.584975	0.000645042	87.5
ENSG00000120253	NUP43	protein_coding	0.585142	0.0014569	87.5
ENSG00000211878	TRAJ11	TR_J_gene	0.585651	0.016384	62.5
ENSG00000176024	ZNF613	protein_coding	0.586836	0.00814851	62.5
ENSG00000211884	TRAJ5	TR_J_gene	0.58704	0.00755933	87.5
ENSG00000150433	TMEM218	protein_coding	0.587369	0.000453043	87.5
ENSG00000164941	INTS8	protein_coding	0.588177	0.000344146	87.5
ENSG00000164077	MON1A	protein_coding	0.588856	0.00715912	75
ENSG00000149548	CCDC15	protein_coding	0.589771	0.00527894	87.5
ENSG00000213139	CRYGS	protein_coding	0.589853	0.00249177	75
ENSG00000149196	HIKESHI	protein_coding	0.590378	0.00128787	87.5
ENSG00000163564	PYHIN1	protein_coding	0.590658	0.00619275	100
ENSG00000074706	IPCEF1	protein_coding	0.59133	0.00095528	100
ENSG00000228956	SATB1-AS1	processed_transcript	0.592277	0.00513149	87.5
ENSG00000106780	MEGF9	protein_coding	0.592953	0.00295002	87.5
ENSG00000196981	WDR5B	protein_coding	0.593337	0.00359932	87.5
ENSG00000138119	MYOF	protein_coding	0.593373	0.0112248	87.5
ENSG00000185716	C16orf52	protein_coding	0.593816	0.00344577	87.5
ENSG00000164576	SAP30L	protein_coding	0.593898	0.000393042	100
ENSG00000031691	CENPQ	protein_coding	0.593977	0.010958	75
ENSG00000196381	ZNF781	protein_coding	0.594409	0.017113	100
ENSG00000160856	FCRL3	protein_coding	0.594529	0.0149359	100
ENSG00000241106	HLA-DOB	protein_coding	0.594844	0.0166917	87.5
ENSG00000204954	C12orf73	protein_coding	0.594949	0.00127887	100
ENSG00000165609	NUDT5	protein_coding	0.596424	0.000238143	100
ENSG00000106034	CPED1	protein_coding	0.596479	0.00835509	100
ENSG00000196715	VKORC1L1	protein_coding	0.596845	0.000547544	87.5
ENSG00000227124	ZNF717	protein_coding	0.598251	0.0018582	87.5
ENSG00000120837	NFYB	protein_coding	0.598329	0.00291525	87.5
ENSG00000159131	GART	protein_coding	0.60065	0.000268612	87.5
ENSG00000159228	CBR1	protein_coding	0.601446	0.00669846	75
ENSG00000165934	CPSF2	protein_coding	0.602184	0.000738157	87.5
ENSG00000106477	CEP41	protein_coding	0.603309	0.00188435	100
ENSG00000211858	TRAJ31	TR_J_gene	0.604859	0.00955639	75
ENSG00000197713	RPE	protein_coding	0.604996	0.00116908	87.5
ENSG00000002016	RAD52	protein_coding	0.605057	0.00600539	87.5
ENSG00000237765	FAM200B	protein_coding	0.606156	0.00270546	87.5
ENSG00000110395	CBL	protein_coding	0.606843	0.000231991	100
ENSG00000104427	ZC2HC1A	protein_coding	0.60745	0.0101892	75
ENSG00000267002	RP11-242D8.1	lincRNA	0.607996	0.00211291	87.5
ENSG00000079257	LXN	protein_coding	0.608237	0.00383936	87.5
ENSG00000110871	COQ5	protein_coding	0.609344	0.0012052	87.5
ENSG00000211777	TRAV3	TR_V_gene	0.609736	0.0182921	87.5
ENSG00000142875	PRKACB	protein_coding	0.610804	0.00425933	100
ENSG00000280106	CTC-523E23.3	TEC	0.61103	0.00887982	87.5
ENSG00000179978	RP11-1319K7.1	unprocessed_pseudogene	0.61132	0.00899777	87.5
ENSG00000120925	RNF170	protein_coding	0.612004	0.000440564	87.5
ENSG00000238142	RP11-108M9.4	lincRNA	0.612542	0.00929446	87.5
ENSG00000177383	MAGEF1	protein_coding	0.612658	0.0045911	87.5
ENSG00000076248	UNG	protein_coding	0.612663	0.00193726	100
ENSG00000089335	ZNF302	protein_coding	0.613022	0.00270792	75
ENSG00000260078	RP11-44F14.1	transcribed_unprocessed_pseudogene	0.613135	0.0146427	87.5
ENSG00000156136	DCK	protein_coding	0.613682	0.00116391	87.5
ENSG00000279348	RP11-566E18.1	TEC	0.615582	0.00567004	87.5
ENSG00000119013	NDUFB3	protein_coding	0.615591	0.00501071	87.5
ENSG00000198736	MSRB1	protein_coding	0.6156	0.00625775	75
ENSG00000123870	ZNF137P	transcribed_unprocessed_pseudogene	0.615761	0.00468886	75
ENSG00000166262	FAM227B	protein_coding	0.616441	0.00603155	87.5
ENSG00000259959	RP11-121C2.2	lincRNA	0.616772	0.00214219	87.5
ENSG00000171307	ZDHHC16	protein_coding	0.61711	0.000303998	87.5
ENSG00000158411	MITD1	protein_coding	0.617374	0.00138909	87.5
ENSG00000163629	PTPN13	protein_coding	0.617745	0.00514237	87.5
ENSG00000171476	HOPX	protein_coding	0.617758	0.0119844	87.5
ENSG00000064933	PMS1	protein_coding	0.61843	0.00103044	87.5
ENSG00000116237	ICMT	protein_coding	0.619146	0.00110477	100
ENSG00000211870	TRAJ19	TR_J_gene	0.62122	0.0094806	87.5
ENSG00000152133	GPATCH11	protein_coding	0.623505	0.00199298	87.5
ENSG00000146243	IRAK1BP1	protein_coding	0.62384	0.0058353	87.5
ENSG00000204261	PSMB8-AS1	lincRNA	0.626314	0.000789387	87.5
ENSG00000102189	EEA1	protein_coding	0.626477	0.00317005	87.5
ENSG00000138496	PARP9	protein_coding	0.626938	0.00246853	87.5
ENSG00000211875	TRAJ14	TR_J_gene	0.62743	0.00836853	87.5
ENSG00000139291	TMEM19	protein_coding	0.627981	0.000470664	87.5
ENSG00000278661	TRAJ37	TR_J_gene	0.628072	0.00839347	87.5
ENSG00000211786	TRAV8-2	TR_V_gene	0.628226	0.00616856	100
ENSG00000108468	CBX1	protein_coding	0.629663	0.00084955	87.5
ENSG00000138794	CASP6	protein_coding	0.631	0.000464675	100
ENSG00000151065	DCP1B	protein_coding	0.63193	0.000541201	100
ENSG00000163840	DTX3L	protein_coding	0.632052	0.000614297	87.5
ENSG00000132932	ATP8A2	protein_coding	0.632106	0.0155485	87.5
ENSG00000106560	GIMAP2	protein_coding	0.633082	0.00162047	100
ENSG00000235505	RP11-693N9.2	transcribed_unprocessed_pseudogene	0.633106	0.00454765	87.5
ENSG00000169252	ADRB2	protein_coding	0.633332	0.0049748	100
ENSG00000076043	REXO2	protein_coding	0.634273	0.000208888	87.5
ENSG00000196290	NIF3L1	protein_coding	0.6354	0.000135608	87.5
ENSG00000111913	FAM65B	protein_coding	0.63555	0.000512023	87.5
ENSG00000271122	RP11-379H18.1	antisense	0.636227	0.00116192	87.5
ENSG00000176055	MBLAC2	protein_coding	0.638472	0.0023889	87.5
ENSG00000162961	DPY30	protein_coding	0.638918	0.00137621	87.5
ENSG00000206634	SNORA22	snoRNA	0.639186	0.0119726	75
ENSG00000271109	CTC-523E23.11	lincRNA	0.6397	0.000937143	100
ENSG00000211867	TRAJ22	TR_J_gene	0.640623	0.0111994	75
ENSG00000140993	TIGD7	protein_coding	0.642262	0.00268347	87.5
ENSG00000120696	KBTBD7	protein_coding	0.643273	0.00216906	87.5
ENSG00000279598	RP11-65L3.3	TEC	0.64429	0.00183743	87.5
ENSG00000166971	AKTIP	protein_coding	0.645502	0.0001961	100
ENSG00000205808	PLPP6	protein_coding	0.647251	0.000573186	87.5
ENSG00000111801	BTN3A3	protein_coding	0.647619	0.000566787	87.5
ENSG00000166750	SLFN5	protein_coding	0.648354	0.0016519	100
ENSG00000107960	OBFC1	protein_coding	0.648489	0.000364653	87.5
ENSG00000095002	MSH2	protein_coding	0.649694	0.00108065	100
ENSG00000040633	PHF23	protein_coding	0.650062	0.0025932	87.5
ENSG00000076554	TPD52	protein_coding	0.650614	0.00942817	87.5
ENSG00000111231	GPN3	protein_coding	0.651299	0.000963935	87.5
ENSG00000281103	TRG-AS1	antisense	0.653795	0.0082665	75
ENSG00000272760	RP11-5C23.1	antisense	0.65514	0.00354699	87.5
ENSG00000114346	ECT2	protein_coding	0.656365	0.0017261	87.5
ENSG00000255624	RP11-564D11.3	transcribed_processed_pseudogene	0.657318	0.00119247	87.5
ENSG00000142065	ZFP14	protein_coding	0.657743	0.000178231	87.5
ENSG00000261824	LINC00662	lincRNA	0.658393	0.000110723	87.5
ENSG00000196670	ZFP62	protein_coding	0.660231	0.000168108	87.5
ENSG00000125384	PTGER2	protein_coding	0.660452	0.00132492	87.5
ENSG00000128694	OSGEPL1	protein_coding	0.661423	0.000324565	87.5
ENSG00000116771	AGMAT	protein_coding	0.662657	0.00239173	100
ENSG00000214194	LINC00998	protein_coding	0.663061	0.0031424	87.5
ENSG00000124786	SLC35B3	protein_coding	0.663425	8.4854e-05	87.5
ENSG00000167220	HDHD2	protein_coding	0.664517	0.000251028	87.5
ENSG00000214114	MYCBP	protein_coding	0.66594	0.00121021	87.5
ENSG00000056050	HPF1	protein_coding	0.666569	0.00126037	100
ENSG00000117226	GBP3	protein_coding	0.666686	0.00128135	75
ENSG00000100815	TRIP11	protein_coding	0.668413	0.000648757	87.5
ENSG00000116711	PLA2G4A	protein_coding	0.669365	0.000871742	87.5
ENSG00000096092	TMEM14A	protein_coding	0.669372	0.00290059	100
ENSG00000136014	USP44	protein_coding	0.669505	0.013208	87.5
ENSG00000196458	ZNF605	protein_coding	0.670324	0.000831504	87.5
ENSG00000118961	LDAH	protein_coding	0.67146	0.000359101	87.5
ENSG00000101417	PXMP4	protein_coding	0.671697	0.000940284	87.5
ENSG00000268471	MIR4453	lincRNA	0.671888	0.000197881	100
ENSG00000085871	MGST2	protein_coding	0.673004	0.00122221	87.5
ENSG00000163535	SGO2	protein_coding	0.673438	0.00234051	75
ENSG00000161920	MED11	protein_coding	0.674828	0.000433848	87.5
ENSG00000109654	TRIM2	protein_coding	0.676659	0.00446168	87.5
ENSG00000211829	TRDC	TR_C_gene	0.677612	0.0161491	100
ENSG00000164187	LMBRD2	protein_coding	0.677808	0.000332893	87.5
ENSG00000246082	NUDT16P1	transcribed_unitary_pseudogene	0.677999	0.00258206	87.5
ENSG00000180257	ZNF816	protein_coding	0.678601	0.00178026	87.5
ENSG00000095585	BLNK	protein_coding	0.679445	0.00976597	87.5
ENSG00000156253	RWDD2B	protein_coding	0.680543	0.00108542	100
ENSG00000237943	PRKCQ-AS1	processed_transcript	0.68137	0.00085058	100
ENSG00000197937	ZNF347	protein_coding	0.681788	0.000567824	100
ENSG00000136518	ACTL6A	protein_coding	0.683012	0.000224179	87.5
ENSG00000187210	GCNT1	protein_coding	0.683052	0.00120345	87.5
ENSG00000111875	ASF1A	protein_coding	0.683244	0.00204708	100
ENSG00000198133	TMEM229B	protein_coding	0.683608	0.00399332	75
ENSG00000132256	TRIM5	protein_coding	0.685893	0.000171129	87.5
ENSG00000151665	PIGF	protein_coding	0.686006	0.000349256	87.5
ENSG00000168661	ZNF30	protein_coding	0.686188	0.00154414	100
ENSG00000164291	ARSK	protein_coding	0.687077	0.000464185	100
ENSG00000247572	CKMT2-AS1	antisense	0.690767	0.00231842	87.5
ENSG00000120333	MRPS14	protein_coding	0.692737	0.000255665	87.5
ENSG00000211888	TRAJ1	TR_J_gene	0.693999	0.00198009	75
ENSG00000109944	C11orf63	protein_coding	0.694592	0.000411347	100
ENSG00000117009	KMO	protein_coding	0.6949	0.0089687	87.5
ENSG00000122986	HVCN1	protein_coding	0.695064	0.000202872	87.5
ENSG00000233757	AC092835.2	protein_coding	0.695195	0.00029703	100
ENSG00000196636	SDHAF3	protein_coding	0.696089	0.00283318	87.5
ENSG00000278030	TRBV7-9	TR_V_gene	0.69654	0.0150565	100
ENSG00000183814	LIN9	protein_coding	0.696782	0.000548738	100
ENSG00000176049	JAKMIP2	protein_coding	0.697587	0.00477553	100
ENSG00000211866	TRAJ23	TR_J_gene	0.697685	0.00683755	75
ENSG00000204209	DAXX	protein_coding	0.698224	0.000283743	87.5
ENSG00000185129	PURA	protein_coding	0.699099	0.000153393	87.5
ENSG00000009790	TRAF3IP3	protein_coding	0.70038	0.00014382	87.5
ENSG00000119421	NDUFA8	protein_coding	0.700572	0.000359468	87.5
ENSG00000122435	TRMT13	protein_coding	0.702307	0.000448006	87.5
ENSG00000138768	USO1	protein_coding	0.705527	0.000362552	87.5
ENSG00000248092	NNT-AS1	antisense	0.705826	0.000319614	75
ENSG00000117054	ACADM	protein_coding	0.706584	0.000418953	87.5
ENSG00000188822	CNR2	protein_coding	0.706877	0.00817851	75
ENSG00000273449	RP11-218F10.3	lincRNA	0.707712	0.0125908	75
ENSG00000273669	RP11-405M12.4	lincRNA	0.707718	0.000530271	87.5
ENSG00000198019	FCGR1B	protein_coding	0.708576	0.00686161	87.5
ENSG00000162222	TTC9C	protein_coding	0.709016	7.39891e-05	87.5
ENSG00000064886	CHI3L2	protein_coding	0.710173	0.0141904	87.5
ENSG00000259436	CTC-378H22.2	antisense	0.710616	0.00149668	75
ENSG00000228638	FCF1P2	processed_pseudogene	0.711941	0.000316042	87.5
ENSG00000198876	DCAF12	protein_coding	0.712817	0.000329339	87.5
ENSG00000163519	TRAT1	protein_coding	0.713053	0.00523692	87.5
ENSG00000164011	ZNF691	protein_coding	0.714241	0.000299641	87.5
ENSG00000184319	RPL23AP82	transcribed_unprocessed_pseudogene	0.714767	0.000854737	100
ENSG00000205413	SAMD9	protein_coding	0.715435	0.00156294	87.5
ENSG00000172469	MANEA	protein_coding	0.717787	0.00292941	87.5
ENSG00000138078	PREPL	protein_coding	0.718533	9.09501e-05	87.5
ENSG00000127954	STEAP4	protein_coding	0.720529	0.0146271	87.5
ENSG00000186446	ZNF501	protein_coding	0.721186	0.000779061	87.5
ENSG00000228223	HCG11	lincRNA	0.723177	0.000789803	87.5
ENSG00000106086	PLEKHA8	protein_coding	0.723949	5.58611e-05	87.5
ENSG00000139163	ETNK1	protein_coding	0.724499	0.00065412	87.5
ENSG00000204713	TRIM27	protein_coding	0.72704	2.47379e-05	87.5
ENSG00000167286	CD3D	protein_coding	0.727373	0.00349143	100
ENSG00000272155	RP11-707M3.3	antisense	0.727401	0.00570138	87.5
ENSG00000211859	TRAJ30	TR_J_gene	0.72804	0.00440041	87.5
ENSG00000111785	RIC8B	protein_coding	0.728367	6.78963e-05	87.5
ENSG00000163565	IFI16	protein_coding	0.730045	0.000138094	87.5
ENSG00000071794	HLTF	protein_coding	0.730239	0.000450362	87.5
ENSG00000064763	FAR2	protein_coding	0.730499	6.37354e-05	87.5
ENSG00000146476	ARMT1	protein_coding	0.731328	0.000439687	87.5
ENSG00000103494	RPGRIP1L	protein_coding	0.733111	0.000332888	87.5
ENSG00000030419	IKZF2	protein_coding	0.73504	0.00550759	100
ENSG00000211721	TRBV6-5	TR_V_gene	0.735045	0.0126553	87.5
ENSG00000007312	CD79B	protein_coding	0.735484	0.00397777	75
ENSG00000186470	BTN3A2	protein_coding	0.735787	0.000393445	87.5
ENSG00000167637	ZNF283	protein_coding	0.735888	6.91426e-05	87.5
ENSG00000163536	SERPINI1	protein_coding	0.735935	0.00263599	100
ENSG00000198182	ZNF607	protein_coding	0.736107	0.000213021	100
ENSG00000212978	AC016747.3	processed_transcript	0.736865	0.00132433	75
ENSG00000164398	ACSL6	protein_coding	0.7382	0.000885985	100
ENSG00000111335	OAS2	protein_coding	0.738912	0.00120552	87.5
ENSG00000173221	GLRX	protein_coding	0.740675	0.00011402	87.5
ENSG00000141034	GID4	protein_coding	0.740987	1.14399e-05	100
ENSG00000169116	PARM1	protein_coding	0.742624	0.00366161	100
ENSG00000135211	TMEM60	protein_coding	0.744731	0.00030569	87.5
ENSG00000138686	BBS7	protein_coding	0.746359	0.00013057	87.5
ENSG00000270574	RP11-171I2.2	antisense	0.746498	0.000152195	87.5
ENSG00000174600	CMKLR1	protein_coding	0.747584	0.00952195	87.5
ENSG00000005175	RPAP3	protein_coding	0.749203	7.88188e-05	87.5
ENSG00000280734	LINC01232	processed_transcript	0.749284	0.000535752	87.5
ENSG00000211795	TRAV8-6	TR_V_gene	0.749884	0.000747019	100
ENSG00000120868	APAF1	protein_coding	0.751732	0.000326575	87.5
ENSG00000197782	ZNF780A	protein_coding	0.752125	0.000172106	87.5
ENSG00000136485	DCAF7	protein_coding	0.752725	1.55211e-05	87.5
ENSG00000255819	KLRC4-KLRK1	protein_coding	0.753713	0.0134438	75
ENSG00000197013	ZNF429	protein_coding	0.753725	0.00180207	100
ENSG00000196659	TTC30B	protein_coding	0.757959	0.000601324	87.5
ENSG00000064309	CDON	protein_coding	0.759492	0.00103999	87.5
ENSG00000261366	MANEA-AS1	antisense	0.759525	0.00122274	87.5
ENSG00000134247	PTGFRN	protein_coding	0.759821	0.000852871	100
ENSG00000131849	ZNF132	protein_coding	0.761075	0.0017613	87.5
ENSG00000185880	TRIM69	protein_coding	0.761877	0.000342451	87.5
ENSG00000145649	GZMA	protein_coding	0.762847	0.00275641	100
ENSG00000133985	TTC9	protein_coding	0.763636	0.000244679	75
ENSG00000166845	C18orf54	protein_coding	0.764992	0.00019759	100
ENSG00000113966	ARL6	protein_coding	0.767699	0.000263366	87.5
ENSG00000243943	ZNF512	protein_coding	0.768462	1.54638e-05	87.5
ENSG00000235576	AC092580.4	lincRNA	0.771462	0.0120019	100
ENSG00000168310	IRF2	protein_coding	0.77283	3.86778e-05	87.5
ENSG00000196967	ZNF585A	protein_coding	0.773074	6.4186e-05	87.5
ENSG00000181754	AMIGO1	protein_coding	0.773257	2.92381e-05	100
ENSG00000156239	N6AMT1	protein_coding	0.773268	2.81693e-05	87.5
ENSG00000139508	SLC46A3	protein_coding	0.77465	4.36954e-06	100
ENSG00000272335	RP11-53O19.3	lincRNA	0.774783	0.000277657	87.5
ENSG00000260804	PKI55	lincRNA	0.775241	0.000176509	100
ENSG00000197016	ZNF470	protein_coding	0.776366	0.000153646	87.5
ENSG00000029639	TFB1M	protein_coding	0.777195	3.66354e-05	87.5
ENSG00000197056	ZMYM1	protein_coding	0.777705	0.000113862	87.5
ENSG00000189298	ZKSCAN3	protein_coding	0.77798	0.00024993	87.5
ENSG00000164124	TMEM144	protein_coding	0.779377	0.00896722	87.5
ENSG00000160791	CCR5	protein_coding	0.78048	0.00133551	87.5
ENSG00000182010	RTKN2	protein_coding	0.781416	0.00679003	87.5
ENSG00000143669	LYST	protein_coding	0.782009	8.43256e-05	87.5
ENSG00000134460	IL2RA	protein_coding	0.782814	0.000325731	87.5
ENSG00000156127	BATF	protein_coding	0.784991	0.00208462	75
ENSG00000163026	WDCP	protein_coding	0.787444	3.29896e-05	87.5
ENSG00000143970	ASXL2	protein_coding	0.788018	6.44712e-06	100
ENSG00000105967	TFEC	protein_coding	0.788492	0.000609543	87.5
ENSG00000132541	RIDA	protein_coding	0.790329	0.00110852	100
ENSG00000149573	MPZL2	protein_coding	0.790442	0.0033959	87.5
ENSG00000072952	MRVI1	protein_coding	0.792431	0.00108897	87.5
ENSG00000117228	GBP1	protein_coding	0.79408	0.00109336	87.5
ENSG00000187187	ZNF546	protein_coding	0.795119	9.55177e-06	87.5
ENSG00000119640	ACYP1	protein_coding	0.797265	0.00025711	87.5
ENSG00000173409	ARV1	protein_coding	0.799756	8.58337e-05	87.5
ENSG00000163406	SLC15A2	protein_coding	0.800428	0.00135853	87.5
ENSG00000197841	ZNF181	protein_coding	0.80048	0.000612069	100
ENSG00000269069	CTC-471F3.5	processed_pseudogene	0.800529	0.000482755	87.5
ENSG00000173597	SULT1B1	protein_coding	0.800907	0.000251781	100
ENSG00000104356	POP1	protein_coding	0.802752	1.87611e-05	87.5
ENSG00000245571	AP001258.4	lincRNA	0.804095	4.12536e-05	87.5
ENSG00000228253	MT-ATP8	protein_coding	0.805078	0.0103339	75
ENSG00000091106	NLRC4	protein_coding	0.805132	0.000639582	75
ENSG00000206053	HN1L	protein_coding	0.80543	2.90975e-06	87.5
ENSG00000179933	C14orf119	protein_coding	0.806016	8.18917e-05	87.5
ENSG00000168824	NSG1	protein_coding	0.8068	0.00950289	100
ENSG00000136514	RTP4	protein_coding	0.80724	0.000110464	100
ENSG00000154309	DISP1	protein_coding	0.811456	0.000132989	87.5
ENSG00000117593	DARS2	protein_coding	0.812056	1.23146e-05	87.5
ENSG00000211886	TRAJ3	TR_J_gene	0.813571	0.000338465	75
ENSG00000073849	ST6GAL1	protein_coding	0.814101	4.01099e-05	87.5
ENSG00000116791	CRYZ	protein_coding	0.815254	0.00109078	87.5
ENSG00000171451	DSEL	protein_coding	0.81708	0.00329083	87.5
ENSG00000137038	TMEM261	protein_coding	0.817234	2.56169e-05	87.5
ENSG00000254004	ZNF260	protein_coding	0.817416	8.48735e-05	100
ENSG00000117281	CD160	protein_coding	0.81907	0.00514476	87.5
ENSG00000175449	RFESD	protein_coding	0.819801	7.09652e-05	87.5
ENSG00000118412	CASP8AP2	protein_coding	0.819963	8.26532e-05	100
ENSG00000116205	TCEANC2	protein_coding	0.820988	4.55608e-05	87.5
ENSG00000172322	CLEC12A	protein_coding	0.822939	0.0011474	87.5
ENSG00000145439	CBR4	protein_coding	0.823682	2.47242e-05	87.5
ENSG00000124374	PAIP2B	protein_coding	0.825974	0.000110674	100
ENSG00000150756	FAM173B	protein_coding	0.826433	2.80515e-05	87.5
ENSG00000182359	KBTBD3	protein_coding	0.827627	6.39774e-05	87.5
ENSG00000246084	CTD-2506J14.1	lincRNA	0.828036	0.000207201	87.5
ENSG00000245680	ZNF585B	protein_coding	0.828659	7.43892e-05	100
ENSG00000214552	COPS8P2	processed_pseudogene	0.828925	0.00428225	87.5
ENSG00000161298	ZNF382	protein_coding	0.829044	5.49097e-05	87.5
ENSG00000245954	RP11-18H21.1	lincRNA	0.830427	0.00949994	87.5
ENSG00000138604	GLCE	protein_coding	0.833162	3.08762e-05	87.5
ENSG00000177599	ZNF491	protein_coding	0.835027	6.46898e-05	87.5
ENSG00000114988	LMAN2L	protein_coding	0.835131	4.15145e-05	87.5
ENSG00000180787	ZFP3	protein_coding	0.83514	2.80166e-06	87.5
ENSG00000132623	ANKEF1	protein_coding	0.836049	2.16461e-05	100
ENSG00000162777	DENND2D	protein_coding	0.837797	5.85083e-05	87.5
ENSG00000211797	TRAV17	TR_V_gene	0.838191	0.00144601	100
ENSG00000138336	TET1	protein_coding	0.838748	0.000128704	100
ENSG00000185220	PGBD2	protein_coding	0.84454	1.62024e-05	87.5
ENSG00000048052	HDAC9	protein_coding	0.84719	2.9565e-05	87.5
ENSG00000137806	NDUFAF1	protein_coding	0.847955	5.6651e-05	87.5
ENSG00000135414	GDF11	protein_coding	0.848799	5.1721e-05	100
ENSG00000116824	CD2	protein_coding	0.849094	4.09793e-05	100
ENSG00000089012	SIRPG	protein_coding	0.84915	0.000201505	75
ENSG00000116005	PCYOX1	protein_coding	0.849635	2.69036e-06	87.5
ENSG00000211785	TRAV12-1	TR_V_gene	0.849838	0.00802264	100
ENSG00000164241	C5orf63	protein_coding	0.849909	5.46542e-05	87.5
ENSG00000245164	LINC00861	lincRNA	0.85138	0.000978924	87.5
ENSG00000215424	MCM3AP-AS1	antisense	0.851704	0.000423185	87.5
ENSG00000204923	FBXO48	protein_coding	0.852248	1.36052e-05	87.5
ENSG00000198440	ZNF583	protein_coding	0.854234	2.68362e-05	87.5
ENSG00000198538	ZNF28	protein_coding	0.858797	4.1699e-05	87.5
ENSG00000248508	SRP14-AS1	lincRNA	0.860377	0.000417424	87.5
ENSG00000267194	RP1-193H18.2	lincRNA	0.862412	0.00010575	100
ENSG00000143315	PIGM	protein_coding	0.863092	1.02109e-06	87.5
ENSG00000248527	MTATP6P1	unprocessed_pseudogene	0.864049	0.00748724	62.5
ENSG00000145365	TIFA	protein_coding	0.865983	7.82339e-05	87.5
ENSG00000145723	GIN1	protein_coding	0.867961	0.000100302	87.5
ENSG00000174684	B4GAT1	protein_coding	0.870097	0.000275908	87.5
ENSG00000183340	JRKL	protein_coding	0.871156	3.61374e-05	87.5
ENSG00000235532	LINC00402	lincRNA	0.876287	0.00068257	100
ENSG00000161048	NAPEPLD	protein_coding	0.882265	4.18311e-05	87.5
ENSG00000213203	GIMAP1	protein_coding	0.885647	7.13604e-05	75
ENSG00000138399	FASTKD1	protein_coding	0.887138	1.09543e-05	87.5
ENSG00000135828	RNASEL	protein_coding	0.88798	2.40568e-06	87.5
ENSG00000173614	NMNAT1	protein_coding	0.88923	5.77142e-05	87.5
ENSG00000136997	MYC	protein_coding	0.890112	0.000241691	87.5
ENSG00000246223	LINC01550	lincRNA	0.890295	0.000231116	87.5
ENSG00000128000	ZNF780B	protein_coding	0.890612	1.46504e-06	87.5
ENSG00000122873	CISD1	protein_coding	0.895209	0.000114182	87.5
ENSG00000089127	OAS1	protein_coding	0.89832	0.000437364	87.5
ENSG00000272908	RP11-121A8.1	lincRNA	0.902277	0.00213021	87.5
ENSG00000139679	LPAR6	protein_coding	0.902413	0.000195587	100
ENSG00000144120	TMEM177	protein_coding	0.90367	4.36457e-06	87.5
ENSG00000274349	ZNF658	protein_coding	0.904174	0.00011526	87.5
ENSG00000111728	ST8SIA1	protein_coding	0.904448	6.41136e-05	100
ENSG00000179941	BBS10	protein_coding	0.905732	5.50761e-05	75
ENSG00000198298	ZNF485	protein_coding	0.908196	2.6259e-06	87.5
ENSG00000277734	TRAC	TR_C_gene	0.910532	2.15845e-05	100
ENSG00000146904	EPHA1	protein_coding	0.916826	0.000161613	75
ENSG00000076258	FMO4	protein_coding	0.920491	8.09052e-06	87.5
ENSG00000215256	DHRS4-AS1	antisense	0.920712	8.49551e-06	87.5
ENSG00000152147	GEMIN6	protein_coding	0.920863	5.46048e-06	87.5
ENSG00000132185	FCRLA	protein_coding	0.920897	0.00768247	100
ENSG00000117090	SLAMF1	protein_coding	0.922655	3.75209e-06	87.5
ENSG00000105497	ZNF175	protein_coding	0.926347	4.7491e-07	87.5
ENSG00000267364	RP11-47L3.1	lincRNA	0.930109	0.000197989	100
ENSG00000211787	TRAV8-3	TR_V_gene	0.930455	3.86939e-05	100
ENSG00000198105	ZNF248	protein_coding	0.936686	2.1174e-06	87.5
ENSG00000277406	CH17-385C13.2	unprocessed_pseudogene	0.941529	0.000307514	87.5
ENSG00000135318	NT5E	protein_coding	0.942696	0.000800462	100
ENSG00000198056	PRIM1	protein_coding	0.943046	8.27795e-06	100
ENSG00000168229	PTGDR	protein_coding	0.944095	0.00555272	87.5
ENSG00000139174	PRICKLE1	protein_coding	0.944214	0.000155706	87.5
ENSG00000102738	MRPS31	protein_coding	0.945066	7.40636e-06	87.5
ENSG00000182700	IGIP	protein_coding	0.950057	2.13684e-06	87.5
ENSG00000138413	IDH1	protein_coding	0.952147	3.38128e-06	87.5
ENSG00000211746	TRBV19	TR_V_gene	0.953786	0.000400192	87.5
ENSG00000107201	DDX58	protein_coding	0.954199	3.25168e-06	87.5
ENSG00000164251	F2RL1	protein_coding	0.958922	0.000200803	75
ENSG00000243466	IGKV1-5	IG_V_gene	0.959575	0.00760715	100
ENSG00000050405	LIMA1	protein_coding	0.961128	2.01699e-05	87.5
ENSG00000147592	LACTB2	protein_coding	0.962806	5.05104e-06	87.5
ENSG00000172673	THEMIS	protein_coding	0.966195	6.20772e-05	100
ENSG00000211799	TRAV19	TR_V_gene	0.966247	0.00159136	100
ENSG00000196678	ERI2	protein_coding	0.967353	4.95149e-06	87.5
ENSG00000170417	TMEM182	protein_coding	0.972974	1.83143e-05	100
ENSG00000196172	ZNF681	protein_coding	0.975183	8.09213e-05	100
ENSG00000261770	CTC-459F4.1	lincRNA	0.978411	4.694e-05	87.5
ENSG00000263002	ZNF234	protein_coding	0.979174	1.78499e-06	87.5
ENSG00000111846	GCNT2	protein_coding	0.983038	0.000140582	87.5
ENSG00000128872	TMOD2	protein_coding	0.99581	3.56569e-07	87.5
ENSG00000164414	SLC35A1	protein_coding	0.996917	2.11173e-06	87.5
ENSG00000188321	ZNF559	protein_coding	1.00453	1.80346e-06	100
ENSG00000121931	LRIF1	protein_coding	1.00764	3.68045e-06	87.5
ENSG00000141219	C17orf80	protein_coding	1.01097	6.78476e-07	87.5
ENSG00000112304	ACOT13	protein_coding	1.01264	2.34886e-06	87.5
ENSG00000164144	ARFIP1	protein_coding	1.01348	3.23575e-06	87.5
ENSG00000113088	GZMK	protein_coding	1.0181	0.000723137	87.5
ENSG00000115904	SOS1	protein_coding	1.02115	4.90295e-07	87.5
ENSG00000197798	FAM118B	protein_coding	1.03125	2.66047e-07	87.5
ENSG00000139537	CCDC65	protein_coding	1.03171	2.0012e-05	100
ENSG00000201098	RNY1	misc_RNA	1.03192	0.0147393	62.5
ENSG00000163508	EOMES	protein_coding	1.03232	0.000121516	87.5
ENSG00000019991	HGF	protein_coding	1.03302	2.5366e-06	87.5
ENSG00000269001	CTD-2245F17.3	transcribed_unprocessed_pseudogene	1.03432	6.96393e-05	100
ENSG00000211789	TRAV12-2	TR_V_gene	1.03547	0.000771952	100
ENSG00000273221	RP5-1180E21.5	antisense	1.03658	5.33962e-05	87.5
ENSG00000139193	CD27	protein_coding	1.04127	7.53915e-05	87.5
ENSG00000121486	TRMT1L	protein_coding	1.04325	1.85695e-07	87.5
ENSG00000151490	PTPRO	protein_coding	1.0457	3.9371e-07	87.5
ENSG00000254685	FPGT	protein_coding	1.0461	1.51862e-06	87.5
ENSG00000180626	ZNF594	protein_coding	1.04725	4.03326e-06	87.5
ENSG00000167840	ZNF232	protein_coding	1.04744	8.88814e-07	87.5
ENSG00000125863	MKKS	protein_coding	1.05058	3.3375e-07	87.5
ENSG00000235381	RP11-477D19.2	antisense	1.05125	4.34e-05	87.5
ENSG00000125703	ATG4C	protein_coding	1.05536	2.03304e-06	87.5
ENSG00000240859	AC093627.10	lincRNA	1.05693	2.17574e-05	87.5
ENSG00000165490	DDIAS	protein_coding	1.06702	5.62818e-06	87.5
ENSG00000148468	FAM171A1	protein_coding	1.07197	6.78907e-06	100
ENSG00000211788	TRAV13-1	TR_V_gene	1.07555	1.56968e-05	100
ENSG00000187554	TLR5	protein_coding	1.08481	9.96895e-06	87.5
ENSG00000211794	TRAV12-3	TR_V_gene	1.09497	0.000246147	100
ENSG00000165821	SALL2	protein_coding	1.09551	1.75024e-05	87.5
ENSG00000254838	GVINP1	transcribed_unprocessed_pseudogene	1.09757	4.2942e-07	100
ENSG00000177409	SAMD9L	protein_coding	1.10309	3.29369e-06	87.5
ENSG00000185875	THNSL1	protein_coding	1.11506	2.10134e-07	87.5
ENSG00000178966	RMI1	protein_coding	1.11987	1.3172e-07	87.5
ENSG00000162739	SLAMF6	protein_coding	1.12169	7.54333e-06	100
ENSG00000120526	NUDCD1	protein_coding	1.12591	7.97287e-07	87.5
ENSG00000260461	RP11-541N10.3	sense_overlapping	1.12638	3.35761e-06	87.5
ENSG00000248429	RP11-597D13.9	antisense	1.12727	0.000296539	87.5
ENSG00000184226	PCDH9	protein_coding	1.13543	0.00114888	100
ENSG00000133561	GIMAP6	protein_coding	1.16323	7.88251e-08	87.5
ENSG00000198121	LPAR1	protein_coding	1.16766	0.000137991	87.5
ENSG00000100721	TCL1A	protein_coding	1.17991	0.00305465	75
ENSG00000121858	TNFSF10	protein_coding	1.18356	1.80512e-05	87.5
ENSG00000211790	TRAV8-4	TR_V_gene	1.18702	1.46664e-05	100
ENSG00000255733	IFNG-AS1	antisense	1.19601	3.40788e-05	87.5
ENSG00000163568	AIM2	protein_coding	1.21355	1.06306e-05	87.5
ENSG00000143457	GOLPH3L	protein_coding	1.22412	1.10488e-07	87.5
ENSG00000205056	RP11-693J15.5	lincRNA	1.24994	0.00105409	87.5
ENSG00000173208	ABCD2	protein_coding	1.27315	1.58106e-06	87.5
ENSG00000215271	HOMEZ	protein_coding	1.27449	4.30736e-09	87.5
ENSG00000235750	KIAA0040	protein_coding	1.28441	1.20565e-09	87.5
ENSG00000153140	CETN3	protein_coding	1.28608	3.19755e-08	87.5
ENSG00000186265	BTLA	protein_coding	1.29078	8.35307e-07	87.5
ENSG00000137078	SIT1	protein_coding	1.31114	1.92324e-07	100
ENSG00000204611	ZNF616	protein_coding	1.32041	2.74434e-09	100
ENSG00000122877	EGR2	protein_coding	1.32704	0.00198049	75
ENSG00000172086	KRCC1	protein_coding	1.34594	2.85484e-08	87.5
ENSG00000196329	GIMAP5	protein_coding	1.346	1.12976e-08	87.5
ENSG00000238113	LINC01410	lincRNA	1.35215	4.70249e-06	87.5
ENSG00000175857	GAPT	protein_coding	1.37638	6.2087e-08	87.5
ENSG00000281106	RP11-327P2.7	protein_coding	1.42186	0.000277577	87.5
ENSG00000144290	SLC4A10	protein_coding	1.42615	0.000454797	75
ENSG00000179144	GIMAP7	protein_coding	1.4368	5.44298e-10	87.5
ENSG00000163154	TNFAIP8L2	protein_coding	1.46844	2.59625e-08	87.5
ENSG00000174946	GPR171	protein_coding	1.4802	1.89766e-07	87.5
ENSG00000163563	MNDA	protein_coding	1.48497	2.18871e-07	87.5
ENSG00000174500	GCSAM	protein_coding	1.55748	1.07308e-07	100
ENSG00000121807	CCR2	protein_coding	1.57811	1.19055e-06	87.5
ENSG00000174123	TLR10	protein_coding	1.62913	3.73375e-07	87.5
ENSG00000171115	GIMAP8	protein_coding	1.62971	5.37116e-09	87.5
ENSG00000272398	CD24	protein_coding	1.64028	3.21773e-05	87.5
ENSG00000134061	CD180	protein_coding	1.68838	3.05938e-09	87.5
ENSG00000133574	GIMAP4	protein_coding	1.74863	1.69781e-11	87.5
ENSG00000181631	P2RY13	protein_coding	1.76785	1.87319e-07	87.5
ENSG00000170915	PAQR8	protein_coding	1.78195	1.35691e-11	87.5
ENSG00000163606	CD200R1	protein_coding	1.81623	2.81012e-11	87.5
ENSG00000168329	CX3CR1	protein_coding	1.9364	2.11567e-07	87.5
