# Supplementary material for: Sex-Dependent Transcriptional Changes in Response to Stress in Patients with Myalgic Encephalomyelitis/Chronic Fatigue Syndrome: A Pilot Project
Source: Int J Mol Sci. 2023 Jun 17;24(12):10255. doi: 10.3390/ijms241210255 (PMC10299261; doi:10.3390/ijms241210255)
Supplement: Supplementary file 1 [file ijms-24-10255-s001.zip › Supplementary Table S6_Rev.xlsx]

## Sheet: MECFS_males_T1vsT0
Supplementary Table S6a. Nanostring validation data for ME/CFS males at T1 vs. T0
Gene Name	Nanostring Fold Change	Nanostring P-values	RNA-Seq Fold Change	RNA-Seq FDR
CD38	1.34	0.08312	2.47942	0.09897
CUBN	-1.27	0.0229	-1.82836	0.360408
NR4A3	1.4	0.33074	4.15897	0.065488
NOG	-1.46	0.155706	-1.61213	0.0748807

## Sheet: HC_males_T2vsT1
Supplementary Table S6b. Nanostring validation data for male HCs at T2 vs. T1
Gene Name	Nanostring Fold Change	Nanostring P-values	RNA-Seq Fold Change	RNA-Seq FDR
CD38	-1.87	3.022e-05	-1.46666	3.56e-05
CDK17	-1.57	0.00053923	-1.52534	0.0002801
GTF3C1	-1.32	0.117856	-1.57283	0.309866
POLI	1.69	0.00718064	2.48009	0.0109172
DNAJB6	-1.12	0.354849	-1.48533	1.83e-06
CUBN	1.16	0.276269	2.82481	0.00314774
LMNB1	-1.22	0.134862	-1.81324	0.179636
NR4A3	-2.73	0.00117322	-1.1383	9.32e-07
YPEL5	-1.34	0.163975	-1.40608	1.34e-05
RNASEL	1.33	0.0342695	3.3135	1.37e-06
PRICKLE1	1.3	0.019029	3.84639	1.11e-05
RNF165	-1.65	0.00234317	-1.43463	0.00281395
CENPU	-1.49	0.0109002	-1.56647	0.00639169
ADAMTS1	-1.5	0.0132101	-1.43717	0.00860003
PCDH1	-1.95	7.031e-05	-1.34794	9.87e-06
CITED2	-1.99	0.0558795	-1.36954	0.00014176
TLR10	2.21	0.00032709	5.98908	1.01e-06
RGMB	1.3	0.158114	2.89991	0.00094877
ZNF594	2.12	0.00457994	5.64357	2.2e-11
NOG	1.85	0.0152598	5.74909	1.29e-06
LINC01410	2.1	0.00613726	7.37682	5.58e-09

## Sheet: MECFS_males_T2vsT1
Supplementary Table S6c. Nanostring validation data for ME/CFS males at T2 vs. T1
Gene Name	Nanostring Fold Change	Nanostring P-values	RNA-Seq Fold Change	RNA-Seq FDR
CDK17	-1.61	0.00044351	-1.52487	0.000492779
NR4A3	-4.96	4.56e-06	-1.08792	2.88e-09
YPEL5	-1.32	0.127081	-1.41022	3.58e-05
CTSL	-1.6	0.0744166	-1.36147	0.00100843
RNASEL	1.63	0.0005171	3.87907	1.41e-08
PRICKLE1	1.21	0.123601	6.97376	5.87e-11
CENPU	-1.71	0.00968335	-1.53397	0.0037037
PCDH1	-1.29	0.229029	-1.49572	0.00645528
F2RL1	1.82	0.00149495	7.5654	3.98e-11
DACT1	1.33	0.0261933	3.57923	0.00337041
MIDN	-1.62	0.00457665	-1.50552	0.0101712
MAL	1.53	0.0245964	2.90744	0.00167843
TLR10	2.03	0.00674798	7.15749	2.21e-07
RGMB	1.28	0.0837884	2.85646	0.00207846
ZNF594	1.7	0.00642564	4.57445	2.74e-08
NOG	2.3	0.00683635	6.42529	5.5e-07
LINCO01410	2.38	5.742e-05	11.3559	1.36e-11

## Sheet: MECFS_males_T2vsT0
Supplementary Table S6d. Nanostring validation data for ME/CFS males at T2 vs. T0
Gene Name	Nanostring Fold Change	Nanostring P-values	RNA-Seq Fold Change	RNA-Seq FDR
CDK17	-1.39	0.0125726	-1.47732	0.0760264
CITED2	-1.47	0.239125	-1.58093	0.193466
CTSL	-1.46	0.237017	-2.8608	0.00255977
DECR1	1.28	0.0033202	1.30145	0.115602
F2RL1	1.75	0.00150842	1.94386	0.00407376
LINC01410	2.27	0.00081566	2.55292	0.000275552
MIDN	-1.4	0.0576914	-2.72982	0.000491957
NOG	1.58	0.0597912	1.82494	0.0448966
POLI	1.36	0.0304612	1.24531	0.234306
RIDA	1.57	0.00537797	1.72947	0.0136466
RNASEL	1.51	0.00720963	1.85058	0.000182635
SH2B3	-1.94	0.0176226	-1.56772	0.0191949
SIPA1L1	-1.33	0.0532898	-1.72709	0.0143056
TLR10	2.2	0.00381442	3.09327	5.20312e-05
YPEL5	-1.32	0.142483	-1.93474	0.00706149
ZNF594	1.52	0.0329391	2.06659	0.000254898

## Sheet: HC_males_T2vsT0
Supplementary Table S6e. Nanostring validation data for male HCs at T2 vs. T0
Gene Name	Nanostring Fold Change	Nanostring P-values	RNA-Seq Fold Change	RNA-Seq FDR
CDK17	-1.42	0.00295778	-1.50775	0.0556848
CENPU	-1.4	0.0471445	-1.61459	0.0578951
CITED2	-2.32	0.0207898	-2.15137	0.0137148
CTSL	-1.33	0.0659334	-2.14804	0.0354799
LINC01410	2	0.0089642	3.09804	3.35373e-06
MAP3K2	-1.21	0.019928	-1.38096	0.208078
MIDN	-1.46	0.00559824	-1.87096	0.0413284
NOG	1.66	0.0492709	1.75197	0.0639134
NR4A3	-3.06	0.00081522	-6.96547	3.54712e-05
NRIP3	-1.32	0.168924	-6.08745	4.14844e-05
POLI	1.62	0.00715198	1.43474	0.0280154
RNF152	-1.44	0.0537089	-5.07439	6.04347e-05
SDC2	-3.38	0.00128932	-11.7516	3.35919e-07
SH2B3	-1.68	0.0195183	-1.53498	0.024448
SLC7A11	-1.61	0.00845891	-4.51872	2.1854e-05
TLR10	2.05	0.00071615	2.56179	0.000532415
YPEL5	-1.48	0.0630401	-2.17276	0.00077096
ZNF594	2.13	0.0076543	2.49326	1.08195e-06
